# Supplementary material for: (3R,6R,12R,20S,24S)-3,6,12-Triacetyl-20,24-ep­oxy­dammarane-3,6,12,25-tetra­ol
Source: Acta Crystallogr Sect E Struct Rep Online. 2010 Dec 11;67(Pt 1):o59. doi: 10.1107/S1600536810050749 (PMC3050417; doi:10.1107/S1600536810050749)
Supplement: Supplementary file 1 [file e-67-00o59-sup1.cif]

##############################################################################
###                                                                        ###
###        Electronic paper (Acta Crystallographica Section E)             ###
###                                                                        ###
##############################################################################
#                                                                            #
# This CIF contains the data in a paper accepted for publication in Acta     #
# Crystallographica Section E. It conforms to the requirements of Notes      #
# for Authors for Section E, and has been peer reviewed under the auspices   #
# of the IUCr Commission on Journals.                                        #
#                                                                            #
# Full details of the Crystallographic Information File format               #
# are given in the paper "The Crystallographic Information File (CIF):       #
# a New Standard Archive File for Crystallography" by S. R. Hall, F. H.      #
# Allen and I. D. Brown [Acta Cryst. (1991), A47, 655-685].                  #
#                                                                            #
# The current version of the core CIF dictionary is obtainable from          #
# ftp://ftp.iucr.org/pub/cif_core.dic. The current version number is 2.4.    #
#                                                                            #
# Software is freely available for graphical display of the structure(s) in  #
# this CIF.  For information consult the CIF home page http://www.iucr.org/  #
# cif/home.html                                                              #
#                                                                            #
# This file may be used for bona fide research purposes within the           #
# scientific community so long as proper attribution is given to the journal # 
# article from which it was obtained.                                        #
#                                                                            #
##############################################################################
                                             
data_global
_audit_creation_method     SHELXL-97
_journal_date_recd_electronic     2010-11-18
_journal_date_accepted     2010-12-03
_journal_name_full     'Acta Crystallographica, Section E'
_journal_year     2011
_journal_volume     67
_journal_issue      1
_journal_page_first     o59
_journal_page_last     o59
_journal_paper_category     QO
_journal_coeditor_code     HB5749
_publ_contact_author_name     'Qing-Guo Meng'
_publ_contact_author_address
;
School of Pharmacy,
Yantai University,
Yantai 264005,
People's Republic of China
;
_publ_contact_author_email     mqg@ytu.edu.cn
_publ_contact_author_fax     '86-535-6706066'
_publ_contact_author_phone     '86-535-6706022'
_publ_section_title
;\
(3<i>R</i>,6<i>R</i>,12<i>R</i>,20<i>S</i>,24<i>S</i>)-3,6,12-Triacetyl-20,24-\
epoxydammarane-3,6,12,25-tetraol
;
loop_
    _publ_author_name
    _publ_author_footnote
    _publ_author_address
    'Huan-Mei Guo' ?
;
Microscale Science Institute,
Weifang University,
Weifang 261061,
People's Republic of China
;
    'Liang Wang' ?
;
School of Pharmacy,
Yantai University,
Yantai 264005,
People's Republic of China
;
    'Nan Wang' ?
;
School of Pharmacy,
Yantai University,
Yantai 264005,
People's Republic of China
;
    'Jiang-Feng Zhang' ?
;
School of Pharmacy,
Yantai University,
Yantai 264005,
People's Republic of China
;
    'Qing-Guo Meng' ?
;
School of Pharmacy,
Yantai University,
Yantai 264005,
People's Republic of China
;
data_I
_audit_creation_method     SHELXL-97
_chemical_name_systematic
;
(3<i>R</i>,6<i>R</i>,12<i>R</i>,20<i>S</i>,24<i>S</i>)-
3,6,12-Triacetyl-20,24-epoxydammarane-3,6,12,25-tetraol
;
_chemical_name_common     ?
_chemical_formula_moiety     'C36 H58 O8'
_chemical_formula_sum     'C36 H58 O8'
_chemical_formula_iupac     'C36 H58 O8'
_chemical_formula_weight     618.82
_chemical_melting_point     ?
_symmetry_cell_setting     orthorhombic
_symmetry_space_group_name_H-M     'P 21 21 21'
_symmetry_space_group_name_Hall     'P 2ac 2ab'
loop_
    _symmetry_equiv_pos_as_xyz
    'x, y, z'
    '-x+1/2, -y, z+1/2'
    '-x, y+1/2, -z+1/2'
    'x+1/2, -y+1/2, -z'
_cell_length_a     7.6936(11)
_cell_length_b     16.151(2)
_cell_length_c     28.439(4)
_cell_angle_alpha     90.00
_cell_angle_beta     90.00
_cell_angle_gamma     90.00
_cell_volume     3533.7(9)
_cell_formula_units_Z     4
_cell_measurement_reflns_used     3209
_cell_measurement_theta_min     2.49
_cell_measurement_theta_max     20.48
_cell_measurement_temperature     298(2)
_exptl_crystal_description     block
_exptl_crystal_colour     colourless
_exptl_crystal_size_max     0.41
_exptl_crystal_size_mid     0.20
_exptl_crystal_size_min     0.10
_exptl_crystal_density_diffrn     1.163
_exptl_crystal_density_meas     ?
_exptl_crystal_density_method     'not measured'
_exptl_crystal_F_000     1352
_exptl_absorpt_coefficient_mu     0.080
_exptl_absorpt_correction_type     none
_exptl_absorpt_process_details     ?
_exptl_absorpt_correction_T_min     ?
_exptl_absorpt_correction_T_max     ?
_exptl_special_details
;
;
_diffrn_ambient_temperature     298(2)
_diffrn_radiation_type     MoK\a
_diffrn_radiation_wavelength     0.71073
_diffrn_radiation_source     'fine-focus sealed tube'
_diffrn_radiation_monochromator     graphite
_diffrn_measurement_device_type     'Bruker SMART CCD'
_diffrn_measurement_method     '\f and \w'
_diffrn_detector_area_resol_mean     ?
_diffrn_reflns_number     18696
_diffrn_reflns_av_R_equivalents     0.0443
_diffrn_reflns_av_sigmaI/netI     0.0367
_diffrn_reflns_theta_min     1.91
_diffrn_reflns_theta_max     25.49
_diffrn_reflns_theta_full     25.49
_diffrn_measured_fraction_theta_max     0.999
_diffrn_measured_fraction_theta_full     0.999
_diffrn_reflns_limit_h_min     -9
_diffrn_reflns_limit_h_max     9
_diffrn_reflns_limit_k_min     -19
_diffrn_reflns_limit_k_max     16
_diffrn_reflns_limit_l_min     -25
_diffrn_reflns_limit_l_max     34
_diffrn_standards_number     ?
_diffrn_standards_interval_count     ?
_diffrn_standards_interval_time     ?
_diffrn_standards_decay_%     ?
_refine_special_details
;
Refinement of <i>F</i>^2^ against ALL reflections. The weighted <i>R</i>-factor
<i>wR</i> and goodness of fit <i>S</i> are based on <i>F</i>^2^, conventional
<i>R</i>-factors <i>R</i> are based on <i>F</i>, with <i>F</i> set to zero for
negative <i>F</i>^2^. The threshold expression of <i>F</i>^2^ >
\s(<i>F</i>^2^) is used only for calculating <i>R</i>-factors(gt) <i>etc</i>.
and is not relevant to the choice of reflections for refinement.
<i>R</i>-factors based on <i>F</i>^2^ are statistically about twice as large
as those based on <i>F</i>, and <i>R</i>- factors based on ALL data will be
even larger.
;
_reflns_number_total     3738
_reflns_number_gt     2746
_reflns_threshold_expression     I>2\s(I)
_refine_ls_structure_factor_coef     Fsqd
_refine_ls_matrix_type     full
_refine_ls_R_factor_all     0.0666
_refine_ls_R_factor_gt     0.0450
_refine_ls_wR_factor_gt     0.1061
_refine_ls_wR_factor_ref     0.1152
_refine_ls_goodness_of_fit_ref     1.044
_refine_ls_restrained_S_all     1.044
_refine_ls_number_reflns     3738
_refine_ls_number_parameters     409
_refine_ls_number_restraints     0
_refine_ls_hydrogen_treatment     constr
_refine_ls_weighting_scheme     calc
_refine_ls_weighting_details
         'calc w=1/[\s^2^(Fo^2^)+(0.0618P)^2^+0.1172P] where P=(Fo^2^+2Fc^2^)/3'
_atom_sites_solution_hydrogens     geom
_atom_sites_solution_primary     direct
_atom_sites_solution_secondary     difmap
_refine_ls_shift/su_max     0.001
_refine_ls_shift/su_mean     0.000
_refine_diff_density_max     0.197
_refine_diff_density_min     -0.145
_refine_ls_extinction_method     none
_refine_ls_extinction_coef     ?
_refine_ls_abs_structure_details     none
loop_
    _atom_type_symbol
    _atom_type_description
    _atom_type_scat_dispersion_real
    _atom_type_scat_dispersion_imag
    _atom_type_scat_source
    'C' 'C' 0.0033 0.0000
                         'International Tables Vol C Tables 4.2.6.8 and 6.1.1.4'
    'H' 'H' 0.0000 0.0000
                         'International Tables Vol C Tables 4.2.6.8 and 6.1.1.4'
    'O' 'O' 0.0106 0.0000
                         'International Tables Vol C Tables 4.2.6.8 and 6.1.1.4'
_computing_data_collection     'SMART (Bruker, 1997)'
_computing_cell_refinement     'SAINT (Bruker, 1997)'
_computing_data_reduction     'SAINT (Bruker, 1997)'
_computing_structure_solution     'SHELXS97 (Sheldrick, 2008)'
_computing_structure_refinement     'SHELXL97 (Sheldrick, 2008)'
_computing_molecular_graphics     'SHELXTL (Sheldrick, 2008)'
_computing_publication_material     'SHELXTL (Sheldrick, 2008)'
loop_
    _atom_site_type_symbol
    _atom_site_label
    _atom_site_fract_x
    _atom_site_fract_y
    _atom_site_fract_z
    _atom_site_U_iso_or_equiv
    _atom_site_adp_type
    _atom_site_calc_flag
    _atom_site_refinement_flags
    _atom_site_occupancy
    _atom_site_disorder_assembly
    _atom_site_disorder_group
    C C1 1.1476(7) 0.7885(3) 0.68525(15) 0.1027(16) Uani d . 1 . .
    H H1A 1.2080 0.8385 0.6771 0.154 Uiso calc R 1 . .
    H H1B 1.1758 0.7460 0.6629 0.154 Uiso calc R 1 . .
    H H1C 1.1820 0.7711 0.7161 0.154 Uiso calc R 1 . .
    C C2 0.8932(7) 0.8297(2) 0.63522(11) 0.0903(14) Uani d . 1 . .
    H H2A 0.7714 0.8424 0.6358 0.136 Uiso calc R 1 . .
    H H2B 0.9138 0.7849 0.6137 0.136 Uiso calc R 1 . .
    H H2C 0.9573 0.8776 0.6253 0.136 Uiso calc R 1 . .
    C C3 0.9526(7) 0.8043(2) 0.68452(12) 0.0759(12) Uani d . 1 . .
    C C4 0.8559(5) 0.7273(2) 0.69971(11) 0.0632(9) Uani d . 1 . .
    H H4 0.8821 0.6828 0.6774 0.076 Uiso calc R 1 . .
    C C5 0.6602(6) 0.7335(3) 0.70503(13) 0.0886(13) Uani d . 1 . .
    H H5A 0.6023 0.6920 0.6860 0.106 Uiso calc R 1 . .
    H H5B 0.6193 0.7878 0.6956 0.106 Uiso calc R 1 . .
    C C6 0.6258(5) 0.7188(3) 0.75713(12) 0.0728(11) Uani d . 1 . .
    H H6A 0.6216 0.7706 0.7743 0.087 Uiso calc R 1 . .
    H H6B 0.5175 0.6892 0.7619 0.087 Uiso calc R 1 . .
    C C7 0.7806(5) 0.6667(2) 0.77218(11) 0.0579(9) Uani d . 1 . .
    C C8 0.8360(4) 0.6771(2) 0.82373(10) 0.0491(8) Uani d . 1 . .
    H H8 0.8490 0.7364 0.8304 0.059 Uiso calc R 1 . .
    C C9 1.0135(4) 0.6336(2) 0.83290(12) 0.0604(9) Uani d . 1 . .
    H H9A 1.0605 0.6114 0.8039 0.072 Uiso calc R 1 . .
    H H9B 1.0966 0.6723 0.8461 0.072 Uiso calc R 1 . .
    C C10 0.9758(4) 0.5640(2) 0.86767(11) 0.0535(8) Uani d . 1 . .
    H H10A 1.0781 0.5507 0.8861 0.064 Uiso calc R 1 . .
    H H10B 0.9368 0.5144 0.8515 0.064 Uiso calc R 1 . .
    C C11 0.8317(4) 0.59958(17) 0.89865(10) 0.0427(7) Uani d . 1 . .
    C C12 0.9179(4) 0.66713(19) 0.92930(11) 0.0560(8) Uani d . 1 . .
    H H12A 1.0206 0.6451 0.9438 0.084 Uiso calc R 1 . .
    H H12B 0.8379 0.6847 0.9532 0.084 Uiso calc R 1 . .
    H H12C 0.9485 0.7136 0.9099 0.084 Uiso calc R 1 . .
    C C13 0.7242(4) 0.53600(17) 0.92850(9) 0.0397(7) Uani d . 1 . .
    C C14 0.6515(4) 0.46700(18) 0.89651(10) 0.0498(7) Uani d . 1 . .
    H H14A 0.7338 0.4550 0.8721 0.075 Uiso calc R 1 . .
    H H14B 0.5441 0.4850 0.8827 0.075 Uiso calc R 1 . .
    H H14C 0.6315 0.4180 0.9148 0.075 Uiso calc R 1 . .
    C C15 0.8380(4) 0.49472(18) 0.96601(9) 0.0439(7) Uani d . 1 . .
    H H15A 0.9187 0.4574 0.9507 0.053 Uiso calc R 1 . .
    H H15B 0.9055 0.5370 0.9819 0.053 Uiso calc R 1 . .
    C C16 0.5777(4) 0.58613(17) 0.95394(9) 0.0397(6) Uani d . 1 . .
    H H16 0.6401 0.6290 0.9716 0.048 Uiso calc R 1 . .
    C C17 0.4668(4) 0.63455(19) 0.91841(10) 0.0483(7) Uani d . 1 . .
    H H17A 0.4007 0.5956 0.8995 0.058 Uiso calc R 1 . .
    H H17B 0.3847 0.6689 0.9354 0.058 Uiso calc R 1 . .
    C C18 0.5747(4) 0.68930(17) 0.88586(10) 0.0457(7) Uani d . 1 . .
    H H18 0.6304 0.7333 0.9042 0.055 Uiso calc R 1 . .
    C C19 0.7118(4) 0.63893(18) 0.86098(9) 0.0409(7) Uani d . 1 . .
    H H19 0.6511 0.5931 0.8455 0.049 Uiso calc R 1 . .
    C C20 0.3777(4) 0.7956(2) 0.86171(13) 0.0606(9) Uani d . 1 . .
    C C21 0.2781(5) 0.8289(2) 0.82093(13) 0.0793(12) Uani d . 1 . .
    H H21A 0.1806 0.8603 0.8322 0.119 Uiso calc R 1 . .
    H H21B 0.2374 0.7839 0.8019 0.119 Uiso calc R 1 . .
    H H21C 0.3521 0.8641 0.8025 0.119 Uiso calc R 1 . .
    C C22 0.4723(4) 0.53757(17) 0.99232(9) 0.0427(7) Uani d . 1 . .
    C C23 0.3525(4) 0.4714(2) 0.97065(10) 0.0537(8) Uani d . 1 . .
    H H23A 0.2590 0.4596 0.9920 0.081 Uiso calc R 1 . .
    H H23B 0.4178 0.4218 0.9650 0.081 Uiso calc R 1 . .
    H H23C 0.3059 0.4916 0.9415 0.081 Uiso calc R 1 . .
    C C24 0.3551(4) 0.5997(2) 1.01821(11) 0.0567(8) Uani d . 1 . .
    H H24A 0.4240 0.6474 1.0273 0.068 Uiso calc R 1 . .
    H H24B 0.2652 0.6187 0.9969 0.068 Uiso calc R 1 . .
    C C25 0.2702(4) 0.5633(2) 1.06176(11) 0.0612(9) Uani d . 1 . .
    H H25A 0.1995 0.6051 1.0770 0.073 Uiso calc R 1 . .
    H H25B 0.1951 0.5177 1.0528 0.073 Uiso calc R 1 . .
    C C26 0.4069(4) 0.53286(19) 1.09541(10) 0.0526(8) Uani d . 1 . .
    H H26 0.4727 0.5807 1.1069 0.063 Uiso calc R 1 . .
    C C27 0.3014(5) 0.5363(3) 1.17474(12) 0.0698(10) Uani d . 1 . .
    C C28 0.2086(7) 0.4860(3) 1.21129(12) 0.1058(16) Uani d . 1 . .
    H H28A 0.2609 0.4322 1.2133 0.159 Uiso calc R 1 . .
    H H28B 0.0885 0.4804 1.2027 0.159 Uiso calc R 1 . .
    H H28C 0.2171 0.5133 1.2412 0.159 Uiso calc R 1 . .
    C C29 0.5362(4) 0.46892(18) 1.07605(9) 0.0454(7) Uani d . 1 . .
    C C30 0.4519(5) 0.38367(19) 1.07045(11) 0.0591(9) Uani d . 1 . .
    H H30A 0.4195 0.3627 1.1008 0.089 Uiso calc R 1 . .
    H H30B 0.5330 0.3464 1.0560 0.089 Uiso calc R 1 . .
    H H30C 0.3502 0.3884 1.0511 0.089 Uiso calc R 1 . .
    C C31 0.6807(5) 0.4635(2) 1.11355(10) 0.0581(9) Uani d . 1 . .
    H H31A 0.6294 0.4641 1.1443 0.087 Uiso calc R 1 . .
    H H31B 0.7577 0.5099 1.1103 0.087 Uiso calc R 1 . .
    H H31C 0.7449 0.4130 1.1094 0.087 Uiso calc R 1 . .
    C C32 0.6090(4) 0.50400(16) 1.02858(9) 0.0398(6) Uani d . 1 . .
    H H32 0.6786 0.5523 1.0375 0.048 Uiso calc R 1 . .
    C C33 0.7351(4) 0.44676(16) 1.00231(9) 0.0407(7) Uani d . 1 . .
    H H33 0.6682 0.4034 0.9863 0.049 Uiso calc R 1 . .
    C C34 0.9002(5) 0.3292(2) 1.02639(14) 0.0645(9) Uani d . 1 . .
    C C35 1.0098(5) 0.2951(2) 1.06456(14) 0.0847(13) Uani d . 1 . .
    H H35A 0.9449 0.2543 1.0818 0.127 Uiso calc R 1 . .
    H H35B 1.0441 0.3389 1.0854 0.127 Uiso calc R 1 . .
    H H35C 1.1114 0.2698 1.0513 0.127 Uiso calc R 1 . .
    C C36 0.7616(6) 0.5761(2) 0.75780(12) 0.0797(12) Uani d . 1 . .
    H H36A 0.7418 0.5727 0.7245 0.120 Uiso calc R 1 . .
    H H36B 0.6650 0.5519 0.7742 0.120 Uiso calc R 1 . .
    H H36C 0.8660 0.5466 0.7656 0.120 Uiso calc R 1 . .
    O O1 0.9096(7) 0.87108(16) 0.71447(9) 0.1250(15) Uani d . 1 . .
    H H1 0.9242 0.8572 0.7419 0.188 Uiso calc R 1 . .
    O O2 0.9193(3) 0.70347(14) 0.74538(7) 0.0628(6) Uani d . 1 . .
    O O3 0.4598(3) 0.72584(12) 0.85100(7) 0.0506(5) Uani d . 1 . .
    O O4 0.3818(5) 0.82663(17) 0.90006(10) 0.1007(10) Uani d . 1 . .
    O O5 0.8577(3) 0.40815(12) 1.03405(6) 0.0487(5) Uani d . 1 . .
    O O6 0.8527(5) 0.29176(17) 0.99273(14) 0.1268(14) Uani d . 1 . .
    O O7 0.3183(3) 0.49444(14) 1.13542(7) 0.0617(6) Uani d . 1 . .
    O O8 0.3532(6) 0.60487(19) 1.18027(10) 0.1177(13) Uani d . 1 . .
loop_
    _atom_site_aniso_label
    _atom_site_aniso_U_11
    _atom_site_aniso_U_22
    _atom_site_aniso_U_33
    _atom_site_aniso_U_12
    _atom_site_aniso_U_13
    _atom_site_aniso_U_23
    C1 0.115(4) 0.121(4) 0.072(3) -0.054(4) -0.001(3) 0.025(3)
    C2 0.153(4) 0.071(2) 0.0471(19) -0.024(3) -0.007(3) 0.0122(18)
    C3 0.124(4) 0.061(2) 0.043(2) -0.021(2) -0.005(2) 0.0010(16)
    C4 0.084(3) 0.064(2) 0.0417(18) -0.008(2) 0.0018(18) 0.0070(16)
    C5 0.079(3) 0.128(4) 0.059(2) 0.002(3) -0.005(2) 0.017(2)
    C6 0.064(2) 0.108(3) 0.0461(19) -0.002(2) -0.0051(18) 0.0076(19)
    C7 0.058(2) 0.069(2) 0.0470(18) -0.0120(18) 0.0071(16) 0.0079(16)
    C8 0.0502(18) 0.0514(18) 0.0458(17) -0.0065(16) -0.0007(15) 0.0055(14)
    C9 0.0511(19) 0.070(2) 0.060(2) -0.0027(18) 0.0056(16) 0.0103(17)
    C10 0.0380(15) 0.066(2) 0.0564(18) 0.0029(15) 0.0056(15) 0.0109(16)
    C11 0.0368(15) 0.0464(16) 0.0449(16) -0.0026(14) -0.0012(13) 0.0029(13)
    C12 0.0494(18) 0.0583(19) 0.060(2) -0.0145(16) -0.0097(17) 0.0103(15)
    C13 0.0372(14) 0.0447(16) 0.0373(15) 0.0017(13) 0.0012(12) -0.0013(12)
    C14 0.0547(17) 0.0498(17) 0.0449(16) -0.0022(16) 0.0055(15) -0.0046(14)
    C15 0.0401(15) 0.0451(16) 0.0465(17) 0.0040(13) 0.0002(14) 0.0014(13)
    C16 0.0401(15) 0.0397(15) 0.0394(15) 0.0027(13) -0.0035(13) -0.0013(12)
    C17 0.0445(16) 0.0540(18) 0.0465(17) 0.0083(15) 0.0012(14) 0.0032(14)
    C18 0.0453(16) 0.0471(17) 0.0448(16) 0.0043(14) -0.0082(14) 0.0046(13)
    C19 0.0396(15) 0.0438(16) 0.0393(15) -0.0017(13) -0.0029(13) -0.0011(13)
    C20 0.060(2) 0.053(2) 0.069(2) 0.0124(18) -0.0128(18) -0.0024(17)
    C21 0.081(3) 0.069(2) 0.087(3) 0.024(2) -0.011(2) 0.016(2)
    C22 0.0408(15) 0.0469(16) 0.0403(15) 0.0018(14) 0.0019(13) -0.0021(13)
    C23 0.0424(16) 0.070(2) 0.0489(18) -0.0064(17) -0.0022(15) 0.0016(16)
    C24 0.0553(19) 0.064(2) 0.0510(18) 0.0154(18) 0.0026(16) 0.0064(15)
    C25 0.059(2) 0.068(2) 0.057(2) 0.0167(18) 0.0169(17) 0.0012(17)
    C26 0.0605(19) 0.0519(18) 0.0455(17) -0.0080(17) 0.0132(16) -0.0030(14)
    C27 0.080(3) 0.078(3) 0.052(2) -0.010(2) 0.0204(19) -0.0053(19)
    C28 0.129(4) 0.124(4) 0.065(2) -0.038(3) 0.040(3) -0.008(2)
    C29 0.0515(17) 0.0460(17) 0.0388(15) -0.0018(15) 0.0041(14) 0.0001(13)
    C30 0.071(2) 0.0522(19) 0.0540(19) -0.0110(18) 0.0091(17) 0.0003(15)
    C31 0.070(2) 0.061(2) 0.0425(17) -0.0027(19) -0.0006(16) 0.0040(15)
    C32 0.0438(16) 0.0365(14) 0.0391(15) -0.0028(13) -0.0030(13) -0.0028(12)
    C33 0.0394(15) 0.0418(16) 0.0409(16) 0.0024(13) -0.0037(13) -0.0024(13)
    C34 0.053(2) 0.049(2) 0.092(3) 0.0138(17) -0.001(2) 0.0021(19)
    C35 0.067(2) 0.071(2) 0.116(3) 0.022(2) 0.011(2) 0.042(2)
    C36 0.102(3) 0.082(3) 0.055(2) -0.027(3) 0.016(2) -0.0087(19)
    O1 0.247(5) 0.0678(17) 0.0601(16) -0.010(3) -0.016(3) -0.0145(13)
    O2 0.0642(14) 0.0761(15) 0.0481(12) -0.0093(13) 0.0046(12) 0.0153(11)
    O3 0.0531(12) 0.0510(12) 0.0478(12) 0.0099(11) -0.0038(10) 0.0040(9)
    O4 0.125(2) 0.0804(18) 0.097(2) 0.0432(18) -0.036(2) -0.0276(17)
    O5 0.0498(12) 0.0464(12) 0.0500(12) 0.0058(10) -0.0068(10) 0.0058(9)
    O6 0.136(3) 0.076(2) 0.168(3) 0.047(2) -0.066(3) -0.054(2)
    O7 0.0776(15) 0.0617(14) 0.0458(12) -0.0106(12) 0.0191(12) -0.0055(10)
    O8 0.186(3) 0.089(2) 0.0789(19) -0.046(3) 0.064(2) -0.0343(16)
_geom_special_details
;
All e.s.d.'s (except the e.s.d. in the dihedral angle between two l.s. planes)
are estimated using the full covariance matrix. The cell e.s.d.'s are taken
into account individually in the estimation of e.s.d.'s in distances, angles
and torsion angles; correlations between e.s.d.'s in cell parameters are only
used when they are defined by crystal symmetry. An approximate (isotropic)
treatment of cell e.s.d.'s is used for estimating e.s.d.'s involving l.s.
planes.
;
loop_
    _geom_bond_atom_site_label_1
    _geom_bond_atom_site_label_2
    _geom_bond_site_symmetry_2
    _geom_bond_distance
    _geom_bond_publ_flag
    C1 C3 . 1.522(7) ?
    C1 H1A . 0.9600 ?
    C1 H1B . 0.9600 ?
    C1 H1C . 0.9600 ?
    C2 C3 . 1.531(5) ?
    C2 H2A . 0.9600 ?
    C2 H2B . 0.9600 ?
    C2 H2C . 0.9600 ?
    C3 O1 . 1.414(5) ?
    C3 C4 . 1.511(5) ?
    C4 O2 . 1.440(4) ?
    C4 C5 . 1.516(6) ?
    C4 H4 . 0.9800 ?
    C5 C6 . 1.524(5) ?
    C5 H5A . 0.9700 ?
    C5 H5B . 0.9700 ?
    C6 C7 . 1.520(5) ?
    C6 H6A . 0.9700 ?
    C6 H6B . 0.9700 ?
    C7 O2 . 1.439(4) ?
    C7 C36 . 1.527(5) ?
    C7 C8 . 1.536(4) ?
    C8 C19 . 1.554(4) ?
    C8 C9 . 1.558(5) ?
    C8 H8 . 0.9800 ?
    C9 C10 . 1.525(4) ?
    C9 H9A . 0.9700 ?
    C9 H9B . 0.9700 ?
    C10 C11 . 1.529(4) ?
    C10 H10A . 0.9700 ?
    C10 H10B . 0.9700 ?
    C11 C12 . 1.546(4) ?
    C11 C19 . 1.550(4) ?
    C11 C13 . 1.568(4) ?
    C12 H12A . 0.9600 ?
    C12 H12B . 0.9600 ?
    C12 H12C . 0.9600 ?
    C13 C15 . 1.532(4) ?
    C13 C14 . 1.543(4) ?
    C13 C16 . 1.565(4) ?
    C14 H14A . 0.9600 ?
    C14 H14B . 0.9600 ?
    C14 H14C . 0.9600 ?
    C15 C33 . 1.514(4) ?
    C15 H15A . 0.9700 ?
    C15 H15B . 0.9700 ?
    C16 C17 . 1.537(4) ?
    C16 C22 . 1.570(4) ?
    C16 H16 . 0.9800 ?
    C17 C18 . 1.526(4) ?
    C17 H17A . 0.9700 ?
    C17 H17B . 0.9700 ?
    C18 O3 . 1.453(3) ?
    C18 C19 . 1.509(4) ?
    C18 H18 . 0.9800 ?
    C19 H19 . 0.9800 ?
    C20 O4 . 1.201(4) ?
    C20 O3 . 1.327(4) ?
    C20 C21 . 1.491(5) ?
    C21 H21A . 0.9600 ?
    C21 H21B . 0.9600 ?
    C21 H21C . 0.9600 ?
    C22 C24 . 1.537(4) ?
    C22 C23 . 1.540(4) ?
    C22 C32 . 1.570(4) ?
    C23 H23A . 0.9600 ?
    C23 H23B . 0.9600 ?
    C23 H23C . 0.9600 ?
    C24 C25 . 1.519(4) ?
    C24 H24A . 0.9700 ?
    C24 H24B . 0.9700 ?
    C25 C26 . 1.504(4) ?
    C25 H25A . 0.9700 ?
    C25 H25B . 0.9700 ?
    C26 O7 . 1.464(3) ?
    C26 C29 . 1.536(4) ?
    C26 H26 . 0.9800 ?
    C27 O8 . 1.187(4) ?
    C27 O7 . 1.313(4) ?
    C27 C28 . 1.500(5) ?
    C28 H28A . 0.9600 ?
    C28 H28B . 0.9600 ?
    C28 H28C . 0.9600 ?
    C29 C30 . 1.531(4) ?
    C29 C31 . 1.543(4) ?
    C29 C32 . 1.567(4) ?
    C30 H30A . 0.9600 ?
    C30 H30B . 0.9600 ?
    C30 H30C . 0.9600 ?
    C31 H31A . 0.9600 ?
    C31 H31B . 0.9600 ?
    C31 H31C . 0.9600 ?
    C32 C33 . 1.534(4) ?
    C32 H32 . 0.9800 ?
    C33 O5 . 1.447(3) ?
    C33 H33 . 0.9800 ?
    C34 O6 . 1.190(4) ?
    C34 O5 . 1.334(4) ?
    C34 C35 . 1.481(5) ?
    C35 H35A . 0.9600 ?
    C35 H35B . 0.9600 ?
    C35 H35C . 0.9600 ?
    C36 H36A . 0.9600 ?
    C36 H36B . 0.9600 ?
    C36 H36C . 0.9600 ?
    O1 H1 . 0.8200 ?
loop_
    _geom_angle_atom_site_label_1
    _geom_angle_atom_site_label_2
    _geom_angle_atom_site_label_3
    _geom_angle_site_symmetry_1
    _geom_angle_site_symmetry_3
    _geom_angle
    _geom_angle_publ_flag
    C3 C1 H1A . . 109.5 ?
    C3 C1 H1B . . 109.5 ?
    H1A C1 H1B . . 109.5 ?
    C3 C1 H1C . . 109.5 ?
    H1A C1 H1C . . 109.5 ?
    H1B C1 H1C . . 109.5 ?
    C3 C2 H2A . . 109.5 ?
    C3 C2 H2B . . 109.5 ?
    H2A C2 H2B . . 109.5 ?
    C3 C2 H2C . . 109.5 ?
    H2A C2 H2C . . 109.5 ?
    H2B C2 H2C . . 109.5 ?
    O1 C3 C4 . . 109.9(3) ?
    O1 C3 C1 . . 110.5(4) ?
    C4 C3 C1 . . 110.1(4) ?
    O1 C3 C2 . . 106.1(3) ?
    C4 C3 C2 . . 109.6(3) ?
    C1 C3 C2 . . 110.6(4) ?
    O2 C4 C3 . . 108.1(3) ?
    O2 C4 C5 . . 105.3(3) ?
    C3 C4 C5 . . 117.6(4) ?
    O2 C4 H4 . . 108.5 ?
    C3 C4 H4 . . 108.5 ?
    C5 C4 H4 . . 108.5 ?
    C4 C5 C6 . . 105.0(3) ?
    C4 C5 H5A . . 110.7 ?
    C6 C5 H5A . . 110.7 ?
    C4 C5 H5B . . 110.7 ?
    C6 C5 H5B . . 110.7 ?
    H5A C5 H5B . . 108.8 ?
    C7 C6 C5 . . 103.0(3) ?
    C7 C6 H6A . . 111.2 ?
    C5 C6 H6A . . 111.2 ?
    C7 C6 H6B . . 111.2 ?
    C5 C6 H6B . . 111.2 ?
    H6A C6 H6B . . 109.1 ?
    O2 C7 C6 . . 101.8(2) ?
    O2 C7 C36 . . 108.9(3) ?
    C6 C7 C36 . . 112.3(3) ?
    O2 C7 C8 . . 104.7(3) ?
    C6 C7 C8 . . 115.2(3) ?
    C36 C7 C8 . . 112.8(3) ?
    C7 C8 C19 . . 115.9(3) ?
    C7 C8 C9 . . 110.7(3) ?
    C19 C8 C9 . . 104.2(2) ?
    C7 C8 H8 . . 108.6 ?
    C19 C8 H8 . . 108.6 ?
    C9 C8 H8 . . 108.6 ?
    C10 C9 C8 . . 105.9(3) ?
    C10 C9 H9A . . 110.5 ?
    C8 C9 H9A . . 110.5 ?
    C10 C9 H9B . . 110.5 ?
    C8 C9 H9B . . 110.5 ?
    H9A C9 H9B . . 108.7 ?
    C9 C10 C11 . . 103.5(3) ?
    C9 C10 H10A . . 111.1 ?
    C11 C10 H10A . . 111.1 ?
    C9 C10 H10B . . 111.1 ?
    C11 C10 H10B . . 111.1 ?
    H10A C10 H10B . . 109.0 ?
    C10 C11 C12 . . 106.2(2) ?
    C10 C11 C19 . . 100.8(2) ?
    C12 C11 C19 . . 110.8(2) ?
    C10 C11 C13 . . 116.6(2) ?
    C12 C11 C13 . . 112.5(2) ?
    C19 C11 C13 . . 109.2(2) ?
    C11 C12 H12A . . 109.5 ?
    C11 C12 H12B . . 109.5 ?
    H12A C12 H12B . . 109.5 ?
    C11 C12 H12C . . 109.5 ?
    H12A C12 H12C . . 109.5 ?
    H12B C12 H12C . . 109.5 ?
    C15 C13 C14 . . 107.6(2) ?
    C15 C13 C16 . . 108.3(2) ?
    C14 C13 C16 . . 112.7(2) ?
    C15 C13 C11 . . 111.1(2) ?
    C14 C13 C11 . . 110.2(2) ?
    C16 C13 C11 . . 106.9(2) ?
    C13 C14 H14A . . 109.5 ?
    C13 C14 H14B . . 109.5 ?
    H14A C14 H14B . . 109.5 ?
    C13 C14 H14C . . 109.5 ?
    H14A C14 H14C . . 109.5 ?
    H14B C14 H14C . . 109.5 ?
    C33 C15 C13 . . 113.5(2) ?
    C33 C15 H15A . . 108.9 ?
    C13 C15 H15A . . 108.9 ?
    C33 C15 H15B . . 108.9 ?
    C13 C15 H15B . . 108.9 ?
    H15A C15 H15B . . 107.7 ?
    C17 C16 C13 . . 111.1(2) ?
    C17 C16 C22 . . 115.1(2) ?
    C13 C16 C22 . . 115.8(2) ?
    C17 C16 H16 . . 104.4 ?
    C13 C16 H16 . . 104.4 ?
    C22 C16 H16 . . 104.4 ?
    C18 C17 C16 . . 113.1(2) ?
    C18 C17 H17A . . 109.0 ?
    C16 C17 H17A . . 109.0 ?
    C18 C17 H17B . . 109.0 ?
    C16 C17 H17B . . 109.0 ?
    H17A C17 H17B . . 107.8 ?
    O3 C18 C19 . . 108.9(2) ?
    O3 C18 C17 . . 108.6(2) ?
    C19 C18 C17 . . 110.6(2) ?
    O3 C18 H18 . . 109.6 ?
    C19 C18 H18 . . 109.6 ?
    C17 C18 H18 . . 109.6 ?
    C18 C19 C11 . . 108.2(2) ?
    C18 C19 C8 . . 122.4(3) ?
    C11 C19 C8 . . 105.5(2) ?
    C18 C19 H19 . . 106.6 ?
    C11 C19 H19 . . 106.6 ?
    C8 C19 H19 . . 106.6 ?
    O4 C20 O3 . . 123.4(3) ?
    O4 C20 C21 . . 124.7(3) ?
    O3 C20 C21 . . 111.9(3) ?
    C20 C21 H21A . . 109.5 ?
    C20 C21 H21B . . 109.5 ?
    H21A C21 H21B . . 109.5 ?
    C20 C21 H21C . . 109.5 ?
    H21A C21 H21C . . 109.5 ?
    H21B C21 H21C . . 109.5 ?
    C24 C22 C23 . . 107.1(2) ?
    C24 C22 C32 . . 107.7(2) ?
    C23 C22 C32 . . 115.1(2) ?
    C24 C22 C16 . . 108.1(2) ?
    C23 C22 C16 . . 112.2(2) ?
    C32 C22 C16 . . 106.5(2) ?
    C22 C23 H23A . . 109.5 ?
    C22 C23 H23B . . 109.5 ?
    H23A C23 H23B . . 109.5 ?
    C22 C23 H23C . . 109.5 ?
    H23A C23 H23C . . 109.5 ?
    H23B C23 H23C . . 109.5 ?
    C25 C24 C22 . . 113.0(3) ?
    C25 C24 H24A . . 109.0 ?
    C22 C24 H24A . . 109.0 ?
    C25 C24 H24B . . 109.0 ?
    C22 C24 H24B . . 109.0 ?
    H24A C24 H24B . . 107.8 ?
    C26 C25 C24 . . 110.2(3) ?
    C26 C25 H25A . . 109.6 ?
    C24 C25 H25A . . 109.6 ?
    C26 C25 H25B . . 109.6 ?
    C24 C25 H25B . . 109.6 ?
    H25A C25 H25B . . 108.1 ?
    O7 C26 C25 . . 107.9(3) ?
    O7 C26 C29 . . 107.2(2) ?
    C25 C26 C29 . . 116.4(2) ?
    O7 C26 H26 . . 108.4 ?
    C25 C26 H26 . . 108.4 ?
    C29 C26 H26 . . 108.4 ?
    O8 C27 O7 . . 124.0(3) ?
    O8 C27 C28 . . 125.0(3) ?
    O7 C27 C28 . . 111.0(4) ?
    C27 C28 H28A . . 109.5 ?
    C27 C28 H28B . . 109.5 ?
    H28A C28 H28B . . 109.5 ?
    C27 C28 H28C . . 109.5 ?
    H28A C28 H28C . . 109.5 ?
    H28B C28 H28C . . 109.5 ?
    C30 C29 C26 . . 111.6(2) ?
    C30 C29 C31 . . 109.0(2) ?
    C26 C29 C31 . . 104.9(2) ?
    C30 C29 C32 . . 112.8(2) ?
    C26 C29 C32 . . 107.3(2) ?
    C31 C29 C32 . . 111.0(2) ?
    C29 C30 H30A . . 109.5 ?
    C29 C30 H30B . . 109.5 ?
    H30A C30 H30B . . 109.5 ?
    C29 C30 H30C . . 109.5 ?
    H30A C30 H30C . . 109.5 ?
    H30B C30 H30C . . 109.5 ?
    C29 C31 H31A . . 109.5 ?
    C29 C31 H31B . . 109.5 ?
    H31A C31 H31B . . 109.5 ?
    C29 C31 H31C . . 109.5 ?
    H31A C31 H31C . . 109.5 ?
    H31B C31 H31C . . 109.5 ?
    C33 C32 C29 . . 115.3(2) ?
    C33 C32 C22 . . 108.2(2) ?
    C29 C32 C22 . . 116.8(2) ?
    C33 C32 H32 . . 105.1 ?
    C29 C32 H32 . . 105.1 ?
    C22 C32 H32 . . 105.1 ?
    O5 C33 C15 . . 107.8(2) ?
    O5 C33 C32 . . 111.6(2) ?
    C15 C33 C32 . . 110.8(2) ?
    O5 C33 H33 . . 108.9 ?
    C15 C33 H33 . . 108.9 ?
    C32 C33 H33 . . 108.9 ?
    O6 C34 O5 . . 122.8(3) ?
    O6 C34 C35 . . 125.1(4) ?
    O5 C34 C35 . . 112.1(3) ?
    C34 C35 H35A . . 109.5 ?
    C34 C35 H35B . . 109.5 ?
    H35A C35 H35B . . 109.5 ?
    C34 C35 H35C . . 109.5 ?
    H35A C35 H35C . . 109.5 ?
    H35B C35 H35C . . 109.5 ?
    C7 C36 H36A . . 109.5 ?
    C7 C36 H36B . . 109.5 ?
    H36A C36 H36B . . 109.5 ?
    C7 C36 H36C . . 109.5 ?
    H36A C36 H36C . . 109.5 ?
    H36B C36 H36C . . 109.5 ?
    C3 O1 H1 . . 109.5 ?
    C7 O2 C4 . . 109.6(2) ?
    C20 O3 C18 . . 118.5(2) ?
    C34 O5 C33 . . 118.0(2) ?
    C27 O7 C26 . . 119.3(3) ?
loop_
    _geom_torsion_atom_site_label_1
    _geom_torsion_atom_site_label_2
    _geom_torsion_atom_site_label_3
    _geom_torsion_atom_site_label_4
    _geom_torsion_site_symmetry_1
    _geom_torsion_site_symmetry_2
    _geom_torsion_site_symmetry_3
    _geom_torsion_site_symmetry_4
    _geom_torsion
    _geom_torsion_publ_flag
    O1 C3 C4 O2 . . . . -65.8(4) ?
    C1 C3 C4 O2 . . . . 56.1(4) ?
    C2 C3 C4 O2 . . . . 177.9(3) ?
    O1 C3 C4 C5 . . . . 53.1(5) ?
    C1 C3 C4 C5 . . . . 175.1(4) ?
    C2 C3 C4 C5 . . . . -63.1(5) ?
    O2 C4 C5 C6 . . . . 4.7(4) ?
    C3 C4 C5 C6 . . . . -115.7(4) ?
    C4 C5 C6 C7 . . . . -26.2(4) ?
    C5 C6 C7 O2 . . . . 37.8(4) ?
    C5 C6 C7 C36 . . . . -78.5(4) ?
    C5 C6 C7 C8 . . . . 150.5(3) ?
    O2 C7 C8 C19 . . . . -177.4(3) ?
    C6 C7 C8 C19 . . . . 71.7(4) ?
    C36 C7 C8 C19 . . . . -59.1(4) ?
    O2 C7 C8 C9 . . . . -59.1(3) ?
    C6 C7 C8 C9 . . . . -170.0(3) ?
    C36 C7 C8 C9 . . . . 59.3(4) ?
    C7 C8 C9 C10 . . . . -115.6(3) ?
    C19 C8 C9 C10 . . . . 9.7(3) ?
    C8 C9 C10 C11 . . . . -34.2(3) ?
    C9 C10 C11 C12 . . . . -71.1(3) ?
    C9 C10 C11 C19 . . . . 44.5(3) ?
    C9 C10 C11 C13 . . . . 162.5(2) ?
    C10 C11 C13 C15 . . . . 66.1(3) ?
    C12 C11 C13 C15 . . . . -57.1(3) ?
    C19 C11 C13 C15 . . . . 179.4(2) ?
    C10 C11 C13 C14 . . . . -53.1(3) ?
    C12 C11 C13 C14 . . . . -176.3(2) ?
    C19 C11 C13 C14 . . . . 60.2(3) ?
    C10 C11 C13 C16 . . . . -175.9(2) ?
    C12 C11 C13 C16 . . . . 61.0(3) ?
    C19 C11 C13 C16 . . . . -62.5(3) ?
    C14 C13 C15 C33 . . . . -71.5(3) ?
    C16 C13 C15 C33 . . . . 50.6(3) ?
    C11 C13 C15 C33 . . . . 167.8(2) ?
    C15 C13 C16 C17 . . . . 175.7(2) ?
    C14 C13 C16 C17 . . . . -65.3(3) ?
    C11 C13 C16 C17 . . . . 55.9(3) ?
    C15 C13 C16 C22 . . . . -50.6(3) ?
    C14 C13 C16 C22 . . . . 68.4(3) ?
    C11 C13 C16 C22 . . . . -170.4(2) ?
    C13 C16 C17 C18 . . . . -53.3(3) ?
    C22 C16 C17 C18 . . . . 172.6(2) ?
    C16 C17 C18 O3 . . . . 174.6(2) ?
    C16 C17 C18 C19 . . . . 55.1(3) ?
    O3 C18 C19 C11 . . . . -179.3(2) ?
    C17 C18 C19 C11 . . . . -60.1(3) ?
    O3 C18 C19 C8 . . . . 57.8(3) ?
    C17 C18 C19 C8 . . . . 177.0(3) ?
    C10 C11 C19 C18 . . . . -171.2(2) ?
    C12 C11 C19 C18 . . . . -59.0(3) ?
    C13 C11 C19 C18 . . . . 65.5(3) ?
    C10 C11 C19 C8 . . . . -38.6(3) ?
    C12 C11 C19 C8 . . . . 73.6(3) ?
    C13 C11 C19 C8 . . . . -161.9(2) ?
    C7 C8 C19 C18 . . . . -96.0(3) ?
    C9 C8 C19 C18 . . . . 142.2(3) ?
    C7 C8 C19 C11 . . . . 139.9(3) ?
    C9 C8 C19 C11 . . . . 18.0(3) ?
    C17 C16 C22 C24 . . . . -56.5(3) ?
    C13 C16 C22 C24 . . . . 171.6(2) ?
    C17 C16 C22 C23 . . . . 61.3(3) ?
    C13 C16 C22 C23 . . . . -70.6(3) ?
    C17 C16 C22 C32 . . . . -172.0(2) ?
    C13 C16 C22 C32 . . . . 56.2(3) ?
    C23 C22 C24 C25 . . . . 69.1(3) ?
    C32 C22 C24 C25 . . . . -55.2(3) ?
    C16 C22 C24 C25 . . . . -169.9(3) ?
    C22 C24 C25 C26 . . . . 58.4(4) ?
    C24 C25 C26 O7 . . . . -177.0(3) ?
    C24 C25 C26 C29 . . . . -56.5(4) ?
    O7 C26 C29 C30 . . . . 47.0(3) ?
    C25 C26 C29 C30 . . . . -73.8(3) ?
    O7 C26 C29 C31 . . . . -70.9(3) ?
    C25 C26 C29 C31 . . . . 168.3(3) ?
    O7 C26 C29 C32 . . . . 170.9(2) ?
    C25 C26 C29 C32 . . . . 50.1(3) ?
    C30 C29 C32 C33 . . . . -54.0(3) ?
    C26 C29 C32 C33 . . . . -177.2(2) ?
    C31 C29 C32 C33 . . . . 68.7(3) ?
    C30 C29 C32 C22 . . . . 74.7(3) ?
    C26 C29 C32 C22 . . . . -48.5(3) ?
    C31 C29 C32 C22 . . . . -162.5(2) ?
    C24 C22 C32 C33 . . . . -175.9(2) ?
    C23 C22 C32 C33 . . . . 64.8(3) ?
    C16 C22 C32 C33 . . . . -60.2(3) ?
    C24 C22 C32 C29 . . . . 52.0(3) ?
    C23 C22 C32 C29 . . . . -67.3(3) ?
    C16 C22 C32 C29 . . . . 167.7(2) ?
    C13 C15 C33 O5 . . . . 177.4(2) ?
    C13 C15 C33 C32 . . . . -60.3(3) ?
    C29 C32 C33 O5 . . . . -42.7(3) ?
    C22 C32 C33 O5 . . . . -175.6(2) ?
    C29 C32 C33 C15 . . . . -162.8(2) ?
    C22 C32 C33 C15 . . . . 64.3(3) ?
    C6 C7 O2 C4 . . . . -37.0(3) ?
    C36 C7 O2 C4 . . . . 81.8(3) ?
    C8 C7 O2 C4 . . . . -157.3(3) ?
    C3 C4 O2 C7 . . . . 147.0(3) ?
    C5 C4 O2 C7 . . . . 20.5(4) ?
    O4 C20 O3 C18 . . . . -6.4(5) ?
    C21 C20 O3 C18 . . . . 174.9(3) ?
    C19 C18 O3 C20 . . . . -153.5(3) ?
    C17 C18 O3 C20 . . . . 86.0(3) ?
    O6 C34 O5 C33 . . . . 6.2(5) ?
    C35 C34 O5 C33 . . . . -173.2(3) ?
    C15 C33 O5 C34 . . . . -97.3(3) ?
    C32 C33 O5 C34 . . . . 140.9(3) ?
    O8 C27 O7 C26 . . . . 0.4(6) ?
    C28 C27 O7 C26 . . . . -179.6(3) ?
    C25 C26 O7 C27 . . . . -100.7(4) ?
    C29 C26 O7 C27 . . . . 133.3(3) ?
loop_
    _geom_hbond_atom_site_label_D
    _geom_hbond_atom_site_label_H
    _geom_hbond_atom_site_label_A
    _geom_hbond_site_symmetry_A
    _geom_hbond_distance_DH
    _geom_hbond_distance_HA
    _geom_hbond_distance_DA
    _geom_hbond_angle_DHA
    O1 H1 O8 4_567 0.82 2.36 3.050(4) 142
    C8 H8 O8 4_567 0.98 2.58 3.526(4) 161
    C35 H35C O6 4_557 0.96 2.45 3.403(5) 172
