# Supplementary material for: (3R,6R,12R,20S,24S)-3,6,12-Triacetyl-20,24-ep­oxy­dammarane-3,6,12,25-tetra­ol
Source: Acta Crystallogr Sect E Struct Rep Online. 2010 Dec 11;67(Pt 1):o59. doi: 10.1107/S1600536810050749 (PMC3050417; doi:10.1107/S1600536810050749)
Supplement: Supplementary file 2 [file e-67-00o59-Isup2.hkl]

# 
# h,k,l, Fc-squared, Fo-squared, sigma(Fo-squared) and status flag 
# 
data_I
_shelx_title ' 70524cm in P2(1)2(1)2(1)' 
_shelx_refln_list_code          4 
_shelx_F_calc_maximum      216.59 
_exptl_crystal_F_000      1352.00 
_reflns_d_resolution_high  0.8259 
 
loop_ 
 _symmetry_equiv_pos_as_xyz 
 'x, y, z' 
 '-x+1/2, -y, z+1/2' 
 '-x, y+1/2, -z+1/2' 
 'x+1/2, -y+1/2, -z' 
 
_cell_length_a     7.6936 
_cell_length_b    16.1509 
_cell_length_c    28.4386 
_cell_angle_alpha  90.000 
_cell_angle_beta   90.000 
_cell_angle_gamma  90.000 
 
_shelx_F_squared_multiplier     1.000 
 
loop_ 
 _refln_index_h 
 _refln_index_k 
 _refln_index_l 
 _refln_F_squared_calc 
 _refln_F_squared_meas 
 _refln_F_squared_sigma 
 _refln_observed_status 
   2   0   0      860.10      849.22     24.20 o 
   4   0   0     3098.20     3076.82     68.98 o 
   6   0   0      114.98      115.50     11.50 o 
   8   0   0        8.74       20.38     16.18 o 
   1   1   0     9665.10     9475.91    152.07 o 
   2   1   0     5490.86     5540.99     91.78 o 
   3   1   0        1.68        3.06      2.36 o 
   4   1   0      507.40      469.95     12.21 o 
   5   1   0      117.26      120.57      7.80 o 
   6   1   0      242.72      258.89     11.30 o 
   7   1   0       73.47       74.99      9.29 o 
   8   1   0       33.83       33.37     11.86 o 
   9   1   0        3.13        7.44     11.79 o 
   0   2   0     1735.50     1719.61     50.81 o 
   1   2   0     3805.10     3834.64     63.53 o 
   2   2   0    11555.01    12715.48    205.05 o 
   3   2   0      233.36      230.99     18.62 o 
   4   2   0     1201.52     1161.58     24.42 o 
   5   2   0      223.13      257.60     10.21 o 
   6   2   0       95.46       95.52     10.25 o 
   7   2   0       10.71       18.28      6.83 o 
   8   2   0        0.08       -5.79      9.09 o 
   9   2   0       10.80        5.85     11.09 o 
   1   3   0    16364.36    16556.49    274.11 o 
   2   3   0     1901.45     1664.74     37.24 o 
   3   3   0       45.75       50.10      5.36 o 
   4   3   0     1143.19     1071.52     25.32 o 
   5   3   0      516.11      494.19     13.98 o 
   6   3   0       14.98       13.85      4.78 o 
   7   3   0      125.09      133.23     12.19 o 
   8   3   0       26.60       16.98     13.95 o 
   9   3   0      107.80      134.98     25.33 o 
   0   4   0     3168.76     3006.41     89.39 o 
   1   4   0     1191.12     1041.54     20.94 o 
   2   4   0     1435.75     1266.31     28.28 o 
   3   4   0     1234.70     1198.19     26.19 o 
   4   4   0      235.57      261.87     11.70 o 
   5   4   0      155.98      161.15     10.76 o 
   6   4   0      112.47      113.75     10.49 o 
   7   4   0       84.30       88.62     12.75 o 
   8   4   0        6.04       -7.42      8.92 o 
   9   4   0       18.72       27.27     13.43 o 
   1   5   0     7851.85     7923.41    130.26 o 
   2   5   0      421.31      447.90     20.86 o 
   3   5   0     3572.54     3634.77     80.37 o 
   4   5   0      228.60      232.69     25.97 o 
   5   5   0      149.68      152.88     10.86 o 
   6   5   0      352.28      326.75     17.02 o 
   7   5   0      142.63      147.51     13.26 o 
   8   5   0        6.93        3.43     10.46 o 
   9   5   0        0.69        6.51     12.33 o 
   0   6   0     5601.87     5775.61    168.69 o 
   1   6   0       76.83       95.98      6.89 o 
   2   6   0       28.26       39.05      8.08 o 
   3   6   0     1905.62     1911.44     38.95 o 
   4   6   0       99.57       82.30     13.58 o 
   5   6   0       77.12       98.04      9.53 o 
   6   6   0       82.22       85.04     10.04 o 
   7   6   0       30.31       26.98      9.90 o 
   8   6   0       14.42       25.87      9.92 o 
   1   7   0     4842.53     5142.62    108.78 o 
   2   7   0     2149.50     2220.87     43.32 o 
   3   7   0      484.50      446.03     15.14 o 
   4   7   0       66.24       71.01      7.87 o 
   5   7   0      149.19      139.56     12.00 o 
   6   7   0      198.84      179.19     16.76 o 
   7   7   0        2.53        5.56      7.61 o 
   8   7   0        0.01       -8.17      7.87 o 
   0   8   0      769.73      884.17     37.11 o 
   1   8   0     2567.16     2795.05     64.37 o 
   2   8   0        0.22        1.85      3.87 o 
   3   8   0      497.61      447.24     15.71 o 
   4   8   0        6.90        2.32      4.85 o 
   5   8   0       12.19        8.74      6.36 o 
   6   8   0      530.45      512.80     20.63 o 
   7   8   0      118.18      139.55     20.42 o 
   8   8   0       20.26       33.47     19.05 o 
   1   9   0      611.99      652.14     22.56 o 
   2   9   0       99.83      103.21      8.45 o 
   3   9   0       12.53        5.59     11.16 o 
   4   9   0      428.45      413.55     32.71 o 
   5   9   0      762.70      758.94     35.17 o 
   6   9   0        1.70        3.21      6.79 o 
   7   9   0       19.42       26.92      9.84 o 
   8   9   0        6.46        2.51     10.96 o 
   0  10   0     1339.07     1390.34     54.96 o 
   1  10   0      102.78      115.22     11.10 o 
   2  10   0       59.20       34.29      7.81 o 
   3  10   0       14.95       19.28      6.83 o 
   4  10   0     1939.09     1895.74     43.59 o 
   5  10   0      238.88      222.01     14.88 o 
   6  10   0       46.92       47.81      9.82 o 
   7  10   0       34.97       29.90     13.30 o 
   8  10   0        2.26        9.93     15.20 o 
   1  11   0       78.27       55.25      9.63 o 
   2  11   0        4.91        4.25      6.57 o 
   3  11   0     1142.69     1127.12     59.63 o 
   4  11   0      128.36      132.10     12.02 o 
   5  11   0       50.40       47.95      9.81 o 
   6  11   0       10.46       17.26      8.54 o 
   7  11   0        1.63       -9.05     11.82 o 
   0  12   0      267.65      260.35     23.93 o 
   1  12   0        1.80        8.89      8.62 o 
   2  12   0      330.32      302.44     44.33 o 
   3  12   0       25.13       41.36     10.21 o 
   4  12   0      337.53      316.31     34.52 o 
   5  12   0       85.24       95.37     13.46 o 
   6  12   0       12.90       18.42      9.08 o 
   7  12   0        1.46       15.43     10.43 o 
   1  13   0       41.90       24.56      9.28 o 
   2  13   0        9.02       12.19     10.79 o 
   3  13   0      127.28      137.34     15.61 o 
   4  13   0      163.67      148.28     16.78 o 
   5  13   0        0.20        9.32     11.18 o 
   6  13   0        0.33      -11.25      7.84 o 
   0  14   0      155.06      117.38     20.15 o 
   1  14   0       13.10        5.22      8.95 o 
   2  14   0       23.43       21.07     10.48 o 
   3  14   0        0.71      -14.21      9.47 o 
   4  14   0       53.01       53.04     12.84 o 
   5  14   0       15.91       33.16     17.10 o 
   6  14   0        4.40       18.01     11.64 o 
   1  15   0       66.27       56.07     16.18 o 
   2  15   0      131.34      148.74     28.31 o 
   3  15   0       50.60       22.04     13.16 o 
   4  15   0      110.07      110.83     16.88 o 
   5  15   0        1.95       14.95     11.64 o 
   0  16   0      139.20      166.71     26.88 o 
   1  16   0       35.87       17.33     12.16 o 
   2  16   0        1.34       -8.20     15.24 o 
   3  16   0       35.47       36.24     19.09 o 
   4  16   0       51.18       51.53     15.97 o 
   5  16   0       11.67       12.36     12.55 o 
   1  17   0        7.79       -7.66     18.21 o 
   2  17   0      126.54      125.68     17.51 o 
   3  17   0        0.68      -14.41     10.54 o 
   4  17   0        5.61        5.02     12.86 o 
   0  18   0        0.01      -23.44     15.63 o 
   1  18   0        3.68       11.07     29.88 o 
   2  18   0       47.29       59.21     28.45 o 
   3  18   0        0.01      -10.25     19.80 o 
   1  19   0        1.53       -5.39     14.01 o 
   2  19   0        0.01       -2.80     13.66 o 
   1   0   1    12062.46    12020.15    166.03 o 
   2   0   1    20981.25    21463.52    263.96 o 
   3   0   1      417.70      363.31     10.64 o 
   4   0   1      183.30      204.29     18.31 o 
   5   0   1       96.35       81.91      6.43 o 
   6   0   1      120.84      130.66      8.45 o 
   7   0   1        0.94        1.37      5.74 o 
   8   0   1      374.53      346.16     25.52 o 
   9   0   1       11.93       13.78     11.88 o 
   1   1   1    22479.85    23594.19    216.89 o 
   2   1   1     2289.40     2293.41     26.31 o 
   3   1   1     1266.68     1183.58     16.04 o 
   4   1   1      151.65      147.95      5.07 o 
   5   1   1      246.65      235.00      6.94 o 
   6   1   1       67.31       76.94      4.90 o 
   7   1   1      197.89      208.57     11.06 o 
   8   1   1       78.62       97.16     10.76 o 
   9   1   1       45.07       50.41     10.10 o 
   0   2   1     6730.42     6289.56     87.54 o 
   1   2   1     2281.09     2247.22     21.99 o 
   2   2   1      890.78      988.37     12.88 o 
   3   2   1      169.15      197.04      8.15 o 
   4   2   1      813.88      762.76     14.76 o 
   5   2   1      190.15      156.64      6.97 o 
   6   2   1       10.57        9.21      3.17 o 
   7   2   1        2.60       -1.39      4.16 o 
   8   2   1      109.39      111.91     18.27 o 
   9   2   1       77.17       95.87     17.83 o 
   0   3   1     5175.13     5245.98     85.52 o 
   1   3   1    20705.48    21275.19    239.42 o 
   2   3   1      713.24      705.37     12.07 o 
   3   3   1     3527.29     3631.82     45.61 o 
   4   3   1      374.88      431.36      9.55 o 
   5   3   1       86.87       90.30      5.39 o 
   6   3   1       13.51       16.57      3.86 o 
   7   3   1       21.63       19.31      5.10 o 
   8   3   1        2.22        5.82      7.01 o 
   9   3   1       43.16       58.83     10.62 o 
   0   4   1      138.81      120.18      6.62 o 
   1   4   1     8272.07     8164.33     94.13 o 
   2   4   1      835.42      912.60     15.70 o 
   3   4   1      151.91      160.25      5.98 o 
   4   4   1      266.37      264.23      8.22 o 
   5   4   1       13.02        9.66      3.44 o 
   6   4   1       33.05       48.25      4.98 o 
   7   4   1       56.55       58.72      6.77 o 
   8   4   1       13.52        4.44      6.92 o 
   9   4   1        7.26       14.39      8.58 o 
   0   5   1     2208.90     2215.27     69.39 o 
   1   5   1     1751.69     1754.00     23.38 o 
   2   5   1     2115.69     2111.50     25.65 o 
   3   5   1       83.50       95.47      6.47 o 
   4   5   1      228.60      207.26     15.65 o 
   5   5   1       51.82       52.62      5.25 o 
   6   5   1      161.01      156.15      8.64 o 
   7   5   1        5.19        2.13      4.91 o 
   8   5   1        0.84        4.12      6.84 o 
   9   5   1       13.46       10.62      8.33 o 
   0   6   1     2003.08     2168.11     69.85 o 
   1   6   1     1239.77     1281.04     20.47 o 
   2   6   1      202.50      179.91      6.57 o 
   3   6   1        5.04        6.61      2.69 o 
   4   6   1       57.76       46.22      5.27 o 
   5   6   1       85.15      112.03      7.10 o 
   6   6   1       21.54       22.80      4.98 o 
   7   6   1       21.78       19.84      5.80 o 
   8   6   1       38.98       39.21      8.20 o 
   0   7   1       91.18       88.91      7.90 o 
   1   7   1      493.95      491.33     18.36 o 
   2   7   1      437.26      423.16      9.64 o 
   3   7   1      229.79      221.56      6.27 o 
   4   7   1       46.49       45.01      4.75 o 
   5   7   1      529.56      486.69     12.87 o 
   6   7   1      227.95      226.73     11.62 o 
   7   7   1      141.88      153.41      9.96 o 
   8   7   1        2.81        6.23      6.25 o 
   0   8   1      757.02      714.21     22.89 o 
   1   8   1      745.83      727.95     21.19 o 
   2   8   1      118.51      123.53      6.51 o 
   3   8   1      134.00      159.83      7.24 o 
   4   8   1      173.88      175.84      8.48 o 
   5   8   1      337.76      318.48     12.98 o 
   6   8   1      160.43      161.45      9.77 o 
   7   8   1       38.28       47.07      8.01 o 
   8   8   1       37.92       54.35      9.68 o 
   0   9   1        4.36        1.37      4.89 o 
   1   9   1      560.04      497.47     20.08 o 
   2   9   1      125.78      108.22      6.71 o 
   3   9   1      254.49      239.78      9.04 o 
   4   9   1      251.39      242.80      9.74 o 
   5   9   1      448.44      466.23     13.40 o 
   6   9   1        7.42        0.95      4.97 o 
   7   9   1       30.46       47.73      7.90 o 
   8   9   1       29.06       42.21      9.16 o 
   0  10   1       76.13       63.74      9.70 o 
   1  10   1      135.03      137.06      9.05 o 
   2  10   1      747.60      674.42     17.69 o 
   3  10   1      551.80      493.07     12.68 o 
   4  10   1     1303.09     1195.53     22.31 o 
   5  10   1       69.57       59.64      6.72 o 
   6  10   1       25.29       29.48      6.33 o 
   7  10   1      106.28      118.95     10.28 o 
   8  10   1       29.22       39.12      9.68 o 
   0  11   1      445.40      529.42     22.03 o 
   1  11   1      620.53      595.21     16.69 o 
   2  11   1       83.67       83.71      7.97 o 
   3  11   1      237.51      245.97     11.08 o 
   4  11   1      148.91      139.92      8.74 o 
   5  11   1       90.82       98.44      8.04 o 
   6  11   1       74.40       69.53      7.97 o 
   7  11   1        6.83        8.32      6.77 o 
   0  12   1      279.93      251.44     48.41 o 
   1  12   1      144.88      142.59     11.52 o 
   2  12   1      104.68       94.99      8.77 o 
   3  12   1       68.49       54.42      7.84 o 
   4  12   1      291.11      291.46     13.06 o 
   5  12   1       87.54       85.10      8.10 o 
   6  12   1       10.78       13.83      6.15 o 
   7  12   1        2.27       -3.72      6.57 o 
   0  13   1        1.17        8.27      8.33 o 
   1  13   1      106.77      117.40     13.28 o 
   2  13   1       90.51       95.85      9.35 o 
   3  13   1       49.66       70.97      8.76 o 
   4  13   1       24.81       38.14      9.28 o 
   5  13   1       30.71       27.79      6.79 o 
   6  13   1       20.09       16.30      7.18 o 
   0  14   1      119.94      102.75     18.99 o 
   1  14   1       17.95       24.32      7.45 o 
   2  14   1       77.29       86.34      9.74 o 
   3  14   1       53.43       56.33      8.64 o 
   4  14   1       32.02       31.66      7.96 o 
   5  14   1       15.32       27.43      8.22 o 
   6  14   1       52.54       60.81      9.40 o 
   0  15   1        5.65       -1.02     12.61 o 
   1  15   1       70.26       63.09      9.23 o 
   2  15   1       26.10       29.02      8.05 o 
   3  15   1       27.59       17.41      7.67 o 
   4  15   1       18.50       20.01      8.07 o 
   5  15   1       25.56       34.38      8.75 o 
   0  16   1        0.35        1.59     11.99 o 
   1  16   1       37.27       42.64      9.32 o 
   2  16   1       57.05       63.37      9.73 o 
   3  16   1        1.46        0.12      7.49 o 
   4  16   1       26.39       25.85      8.77 o 
   5  16   1       11.62       10.01      8.35 o 
   0  17   1        1.06       -5.74     10.88 o 
   1  17   1       34.10       41.90      9.78 o 
   2  17   1        9.94        8.88      7.83 o 
   3  17   1        3.77        6.39      8.42 o 
   4  17   1        6.42       13.14     11.96 o 
   0  18   1       11.83        4.33     12.71 o 
   1  18   1       20.70       17.70      9.71 o 
   2  18   1       43.60       59.85     11.26 o 
   3  18   1       63.47       68.39     11.85 o 
   0  19   1       10.18        6.49     14.98 o 
   1  19   1       61.42       81.33     13.22 o 
   2  19   1        5.15        1.95     10.61 o 
   1   0   2     9289.20     9656.83    133.84 o 
   2   0   2     2624.60     2669.63     45.36 o 
   3   0   2     2387.90     2603.08     39.39 o 
   4   0   2      332.36      312.58     12.62 o 
   5   0   2       26.01       28.96      4.67 o 
   6   0   2        1.20        0.11      3.83 o 
   7   0   2       11.08       12.17      6.66 o 
   8   0   2       28.69       34.66     21.76 o 
   9   0   2       81.07       66.84     15.25 o 
   0   1   2       31.58       40.11      1.43 o 
   1   1   2     8336.26     8774.88     81.19 o 
   2   1   2     6043.11     6137.09     57.98 o 
   3   1   2      575.62      622.19      9.19 o 
   4   1   2      191.47      193.72      6.25 o 
   5   1   2      278.27      250.57      8.14 o 
   6   1   2       21.59       15.68      3.33 o 
   7   1   2      145.33      135.85      9.47 o 
   8   1   2       23.85       28.32      7.74 o 
   9   1   2       16.66       18.21      8.79 o 
   0   2   2    46912.70    45439.32    624.38 o 
   1   2   2    13542.79    13756.27    126.65 o 
   2   2   2      102.99      112.01      3.20 o 
   3   2   2      233.78      230.84      5.72 o 
   4   2   2      716.38      672.13     12.84 o 
   5   2   2       10.47       12.28      2.80 o 
   6   2   2        2.41        5.79      3.24 o 
   7   2   2       11.69        9.03      5.34 o 
   8   2   2      202.21      228.57     15.00 o 
   9   2   2       16.41       12.45      9.66 o 
   0   3   2    14616.02    15259.19    242.53 o 
   1   3   2    10034.30    10023.68     93.08 o 
   2   3   2      922.43      886.07     13.39 o 
   3   3   2     1859.63     1844.15     23.06 o 
   4   3   2      222.73      209.17      7.92 o 
   5   3   2       10.76        9.27      3.01 o 
   6   3   2      121.73      128.21      6.86 o 
   7   3   2      116.36      120.75      8.43 o 
   8   3   2      111.37      135.04     13.67 o 
   9   3   2        2.75        5.48      8.11 o 
   0   4   2       19.71       12.57      2.31 o 
   1   4   2      107.57       98.83      3.32 o 
   2   4   2       98.49      107.98      4.17 o 
   3   4   2      332.31      395.58      7.49 o 
   4   4   2      447.81      502.39     11.24 o 
   5   4   2       34.26       30.48      4.18 o 
   6   4   2      145.76      134.11      7.22 o 
   7   4   2       18.76       13.45      5.14 o 
   8   4   2       45.56       35.44      7.75 o 
   9   4   2        1.31        5.47      9.32 o 
   0   5   2      425.17      377.63     20.05 o 
   1   5   2      837.60      901.99     17.85 o 
   2   5   2      247.65      233.98      9.04 o 
   3   5   2      419.22      407.21     10.04 o 
   4   5   2       25.45       23.13      4.84 o 
   5   5   2       60.86       71.55      5.78 o 
   6   5   2       64.23       65.26      6.29 o 
   7   5   2        2.22        2.52      4.86 o 
   8   5   2        6.19       -4.56      6.21 o 
   0   6   2        2.45       10.67      4.15 o 
   1   6   2      692.68      684.85     15.50 o 
   2   6   2     2216.56     2302.74     28.18 o 
   3   6   2      194.92      190.26      5.43 o 
   4   6   2      245.16      223.83      9.57 o 
   5   6   2       30.48       32.26      5.51 o 
   6   6   2        4.17        3.64      4.32 o 
   7   6   2       65.99       80.79      9.80 o 
   8   6   2       14.21       27.85      7.42 o 
   0   7   2       31.71       34.01      5.93 o 
   1   7   2      849.22      834.63     18.08 o 
   2   7   2      277.43      306.50      7.63 o 
   3   7   2      521.56      506.83      9.62 o 
   4   7   2      484.40      470.81     11.70 o 
   5   7   2       51.41       55.34      6.25 o 
   6   7   2       21.15       22.10      5.91 o 
   7   7   2       17.31       22.25     10.41 o 
   8   7   2       46.41       47.80      9.94 o 
   0   8   2       98.89       90.91     12.56 o 
   1   8   2      621.09      647.82     13.60 o 
   2   8   2       42.80       57.03      4.91 o 
   3   8   2      361.13      338.39      9.52 o 
   4   8   2       24.67       29.77      4.61 o 
   5   8   2      313.48      301.26     11.16 o 
   6   8   2      283.24      294.11     14.66 o 
   7   8   2       21.80       22.78      6.87 o 
   8   8   2        7.42       12.19      8.43 o 
   0   9   2      241.17      210.09     32.55 o 
   1   9   2      177.99      218.93     13.64 o 
   2   9   2      264.44      280.51     13.70 o 
   3   9   2      118.04      138.43      7.62 o 
   4   9   2      546.31      495.59     12.89 o 
   5   9   2      585.62      541.66     14.72 o 
   6   9   2       12.00        7.91      5.23 o 
   7   9   2       48.14       40.97      8.53 o 
   8   9   2        3.36        9.62      8.46 o 
   0  10   2       22.78       23.89      6.88 o 
   1  10   2      232.27      235.93     10.32 o 
   2  10   2      110.97      102.63      7.27 o 
   3  10   2      308.67      306.44     11.40 o 
   4  10   2      572.72      524.61     18.78 o 
   5  10   2       29.16       32.93      5.71 o 
   6  10   2      167.33      170.71     10.31 o 
   7  10   2       92.96      100.04      9.70 o 
   0  11   2      298.07      292.22     27.71 o 
   1  11   2      278.92      262.64     11.58 o 
   2  11   2      164.40      155.80     11.31 o 
   3  11   2      890.85      881.11     19.98 o 
   4  11   2      124.96      111.43      9.26 o 
   5  11   2      154.70      145.41      9.31 o 
   6  11   2       11.08       11.36      5.95 o 
   7  11   2       12.63        8.63      6.81 o 
   0  12   2       42.22       50.91     10.06 o 
   1  12   2       14.03       12.54      5.55 o 
   2  12   2      176.51      189.93     11.23 o 
   3  12   2       43.34       44.26      6.65 o 
   4  12   2      866.08      823.10     20.57 o 
   5  12   2       27.93       27.52      6.68 o 
   6  12   2       31.97       31.11      7.49 o 
   7  12   2       64.75       77.03      9.78 o 
   0  13   2       25.16       41.92      9.98 o 
   1  13   2       64.19       54.20      8.48 o 
   2  13   2      142.16      100.30      9.63 o 
   3  13   2      520.90      526.60     19.21 o 
   4  13   2       62.47       69.89      8.38 o 
   5  13   2        7.17        4.98      5.82 o 
   6  13   2        2.67        4.78      6.65 o 
   0  14   2      155.40      159.49     16.41 o 
   1  14   2       20.69       19.04      6.88 o 
   2  14   2       98.51       97.53     10.06 o 
   3  14   2      152.82      155.12     12.11 o 
   4  14   2       11.08       14.45      7.76 o 
   5  14   2        1.35        0.21      6.23 o 
   6  14   2        7.39        8.96      7.10 o 
   0  15   2       20.90        2.41      9.73 o 
   1  15   2        5.67        9.09      6.84 o 
   2  15   2       95.28       75.63     11.79 o 
   3  15   2       19.21       24.75      8.13 o 
   4  15   2       11.18       26.13      8.26 o 
   5  15   2       52.66       64.52     13.57 o 
   0  16   2       69.18       80.70     14.64 o 
   1  16   2       32.65       30.78      8.76 o 
   2  16   2       62.97       53.23      9.52 o 
   3  16   2        0.80      -10.78      7.18 o 
   4  16   2        3.14        8.78      8.36 o 
   5  16   2       10.32        2.76      8.26 o 
   0  17   2        0.25       -4.39     10.27 o 
   1  17   2       13.63       16.15      8.99 o 
   2  17   2       72.71       68.26     11.21 o 
   3  17   2       31.21       45.35     10.04 o 
   4  17   2        9.26        7.47      8.85 o 
   0  18   2        0.17        5.25     18.95 o 
   1  18   2       18.12       20.85      9.91 o 
   2  18   2       22.54       16.27      9.93 o 
   3  18   2        5.18       10.52      9.40 o 
   0  19   2       56.48       67.21     18.16 o 
   1  19   2       18.09        7.60     10.66 o 
   2  19   2        5.02        3.81     10.56 o 
   1   0   3     2067.37     2053.42     30.14 o 
   2   0   3     1146.05     1257.60     22.10 o 
   3   0   3        0.57        2.02      2.03 o 
   4   0   3      227.59      249.06      8.72 o 
   5   0   3       85.86       88.30      6.71 o 
   6   0   3      216.44      215.81     13.84 o 
   7   0   3       16.88       24.17      7.42 o 
   8   0   3       36.16       67.13     22.80 o 
   9   0   3       18.88       24.71     26.65 o 
   0   1   3    11598.29    12233.01    150.91 o 
   1   1   3     5546.28     5832.14     63.03 o 
   2   1   3      867.21      904.25      9.77 o 
   3   1   3     3320.60     3377.10     33.97 o 
   4   1   3      250.44      266.64      5.86 o 
   5   1   3        0.85       -2.33      2.25 o 
   6   1   3        9.84        7.18      3.30 o 
   7   1   3        7.96        6.32      4.45 o 
   8   1   3      232.16      236.98     14.89 o 
   9   1   3       53.82       73.14     11.15 o 
   0   2   3     7343.92     7483.44     93.04 o 
   1   2   3    20278.15    21100.67    219.61 o 
   2   2   3     6297.24     6215.57     58.92 o 
   3   2   3       80.29      104.77      5.14 o 
   4   2   3      247.31      251.97      8.41 o 
   5   2   3       33.03       25.81      3.24 o 
   6   2   3       30.53       31.57      4.46 o 
   7   2   3       24.58       35.69      5.86 o 
   8   2   3      285.33      320.12     22.03 o 
   9   2   3       13.48        5.38      7.97 o 
   0   3   3     1393.26     1251.90     19.72 o 
   1   3   3     6191.44     6292.92     62.94 o 
   2   3   3     1909.12     1971.66     21.75 o 
   3   3   3     1424.02     1437.37     16.25 o 
   4   3   3       62.36       65.85      2.99 o 
   5   3   3      244.79      272.58      7.98 o 
   6   3   3       97.91       84.58      5.87 o 
   7   3   3       37.47       30.48      7.24 o 
   8   3   3        8.47       21.85      6.88 o 
   9   3   3       29.94       45.01     10.45 o 
   0   4   3      209.00      200.30      6.75 o 
   1   4   3     4275.92     4536.17     46.47 o 
   2   4   3      833.69      820.60     10.20 o 
   3   4   3      782.98      729.26     11.45 o 
   4   4   3      507.45      475.90      9.22 o 
   5   4   3       97.35       92.00      6.14 o 
   6   4   3       59.54       70.83      6.21 o 
   7   4   3       60.06       60.42      6.89 o 
   8   4   3       19.56       16.97      7.15 o 
   9   4   3       87.22       92.53     12.15 o 
   0   5   3      554.03      537.67     11.29 o 
   1   5   3      940.68     1037.42     13.07 o 
   2   5   3      949.93      974.18     13.13 o 
   3   5   3      173.45      127.70      4.59 o 
   4   5   3       24.92       21.14      3.62 o 
   5   5   3      420.50      372.30     10.71 o 
   6   5   3       23.66       32.27      5.28 o 
   7   5   3       25.03       30.61      5.96 o 
   8   5   3       21.93       12.71      6.88 o 
   0   6   3     6798.29     6609.93     95.13 o 
   1   6   3      176.88      159.07      7.13 o 
   2   6   3      198.52      203.80      6.04 o 
   3   6   3        9.62        9.87      2.88 o 
   4   6   3     1723.59     1764.79     37.73 o 
   5   6   3      325.92      298.15     12.23 o 
   6   6   3       88.67       78.89      6.89 o 
   7   6   3        4.34        7.02      5.31 o 
   8   6   3        1.63        6.77      6.75 o 
   0   7   3       55.93       48.86      6.75 o 
   1   7   3      644.91      632.95     17.94 o 
   2   7   3     1260.49     1265.29     19.24 o 
   3   7   3      236.62      252.02      8.84 o 
   4   7   3      217.20      225.58      8.72 o 
   5   7   3      598.38      588.17     15.48 o 
   6   7   3       75.86       74.79      6.94 o 
   7   7   3       37.87       35.48      7.34 o 
   8   7   3        2.31        5.98      7.74 o 
   0   8   3       36.72       24.47      5.82 o 
   1   8   3      468.16      460.56     11.11 o 
   2   8   3       45.92       60.99      4.38 o 
   3   8   3      295.95      280.98      8.90 o 
   4   8   3      305.21      270.96     11.40 o 
   5   8   3      598.91      567.14     14.40 o 
   6   8   3       76.81       99.18     11.44 o 
   7   8   3        6.76        5.47      6.49 o 
   8   8   3        6.92       15.83      9.12 o 
   0   9   3      464.81      457.18     18.27 o 
   1   9   3      470.32      423.53     11.15 o 
   2   9   3      150.80      147.13      6.47 o 
   3   9   3      207.58      224.91     12.47 o 
   4   9   3      277.13      295.64     10.61 o 
   5   9   3      410.75      404.79     12.89 o 
   6   9   3       13.96       21.44      5.94 o 
   7   9   3       28.47       37.38      7.64 o 
   8   9   3       12.23        9.76      9.00 o 
   0  10   3      316.08      326.03     29.67 o 
   1  10   3     1228.18     1232.16     25.35 o 
   2  10   3       37.38       38.10      4.43 o 
   3  10   3      283.63      306.90     11.39 o 
   4  10   3      750.71      686.59     17.37 o 
   5  10   3      147.37      159.57      9.28 o 
   6  10   3        9.82        6.97      5.24 o 
   7  10   3        7.51       11.14      6.67 o 
   0  11   3       10.47        5.65     10.77 o 
   1  11   3        0.32        0.31      4.65 o 
   2  11   3      162.04      186.57      9.39 o 
   3  11   3      326.04      323.70     12.39 o 
   4  11   3      191.58      187.56     17.50 o 
   5  11   3        8.30        7.17      4.98 o 
   6  11   3       11.84        3.87      5.61 o 
   7  11   3       29.82       42.95      8.11 o 
   0  12   3       32.92       39.69     21.25 o 
   1  12   3       75.25       76.04      9.66 o 
   2  12   3      111.13       89.94      8.78 o 
   3  12   3      185.59      170.07     10.15 o 
   4  12   3        1.87        8.13      5.36 o 
   5  12   3       61.41       81.78      8.53 o 
   6  12   3       28.81       32.80      7.59 o 
   7  12   3       17.84       20.87      8.73 o 
   0  13   3        7.80       -1.69      7.95 o 
   1  13   3      181.50      185.09     21.81 o 
   2  13   3       33.42       48.55      7.74 o 
   3  13   3      378.98      397.58     16.64 o 
   4  13   3      141.26      150.79     10.66 o 
   5  13   3       24.48       20.69      7.72 o 
   6  13   3       19.08       22.46      7.67 o 
   0  14   3       21.30       20.73      9.72 o 
   1  14   3       53.04       59.85      8.43 o 
   2  14   3       48.50       65.25      8.79 o 
   3  14   3      138.06      131.85     16.08 o 
   4  14   3      194.76      183.53     12.02 o 
   5  14   3       76.04       82.04      9.65 o 
   6  14   3       17.65       10.97      7.88 o 
   0  15   3        3.13        0.96     14.87 o 
   1  15   3       59.85       48.58      8.64 o 
   2  15   3       42.23       55.67     14.90 o 
   3  15   3       47.66       47.10      8.98 o 
   4  15   3        4.38       -1.78      7.06 o 
   5  15   3       24.51       24.80      8.71 o 
   0  16   3        1.01       -0.86      9.84 o 
   1  16   3        1.84        1.35      7.24 o 
   2  16   3       20.48       27.82      8.42 o 
   3  16   3       26.96       40.28     12.64 o 
   4  16   3       35.10       60.80     10.38 o 
   5  16   3       11.21       12.72      8.94 o 
   0  17   3       15.07       12.66     12.05 o 
   1  17   3       23.73       30.98      9.26 o 
   2  17   3       20.47       19.89      9.42 o 
   3  17   3       24.19        5.73      8.49 o 
   4  17   3        1.07        2.42      8.75 o 
   0  18   3       10.83        1.84     12.37 o 
   1  18   3       72.23       82.11     11.98 o 
   2  18   3       56.41       56.06     11.33 o 
   3  18   3       15.14        5.63      9.92 o 
   0  19   3        9.04        3.11     13.97 o 
   1  19   3       41.59       65.96     11.99 o 
   2  19   3       24.17       22.75     11.57 o 
   0   0   4       66.40       70.92      3.06 o 
   1   0   4      357.53      333.31      6.65 o 
   2   0   4     3224.77     3227.86     42.22 o 
   3   0   4     1173.81     1236.66     21.41 o 
   4   0   4      661.49      712.97     16.42 o 
   5   0   4      763.89      715.15     31.01 o 
   6   0   4      159.02      137.47     10.91 o 
   7   0   4       16.10        4.84      6.44 o 
   8   0   4      151.76      174.81     18.97 o 
   9   0   4       13.02        4.89     11.28 o 
   0   1   4        1.13       -1.53      1.28 o 
   1   1   4     2472.06     2652.70     27.12 o 
   2   1   4     9293.68     9761.94     90.69 o 
   3   1   4       36.23       36.97      2.18 o 
   4   1   4       82.73       82.88      3.36 o 
   5   1   4       85.85       76.43      3.98 o 
   6   1   4      209.72      208.31      8.04 o 
   7   1   4      202.42      190.83      9.85 o 
   8   1   4      144.28      143.46     12.40 o 
   9   1   4       28.11       24.28      8.74 o 
   0   2   4       27.73       17.42      2.06 o 
   1   2   4     5993.36     6243.63     62.21 o 
   2   2   4      962.59      998.31     14.05 o 
   3   2   4     1616.02     1769.37     18.19 o 
   4   2   4      197.65      201.21      6.01 o 
   5   2   4       92.91       83.80      4.94 o 
   6   2   4       53.44       64.65      6.29 o 
   7   2   4      464.66      426.89     13.25 o 
   8   2   4       35.65       43.13      7.94 o 
   9   2   4       23.49       20.20      8.52 o 
   0   3   4    10153.66    10502.84    130.49 o 
   1   3   4     5496.68     5524.74     55.68 o 
   2   3   4      182.64      225.02      4.59 o 
   3   3   4     2614.61     2764.42     28.65 o 
   4   3   4       41.51       56.59      3.28 o 
   5   3   4      212.48      221.32      8.41 o 
   6   3   4      353.36      318.18      9.90 o 
   7   3   4      128.86      115.46      8.54 o 
   8   3   4        6.96        6.90      6.44 o 
   9   3   4       49.83       69.33     10.86 o 
   0   4   4      266.71      302.60      7.51 o 
   1   4   4     2367.75     2548.19     29.03 o 
   2   4   4        8.37        8.79      1.71 o 
   3   4   4      750.95      724.86      9.80 o 
   4   4   4      148.34      165.47      6.72 o 
   5   4   4      257.70      264.86     11.90 o 
   6   4   4       13.59       12.70      4.27 o 
   7   4   4        6.47       21.68      6.21 o 
   8   4   4      116.29      116.43     10.71 o 
   9   4   4       55.83       62.33     10.75 o 
   0   5   4      118.43      102.22      4.76 o 
   1   5   4     1511.61     1553.27     20.76 o 
   2   5   4     3561.53     3708.62     39.47 o 
   3   5   4      303.58      303.20      9.51 o 
   4   5   4      111.15       99.80      6.98 o 
   5   5   4       56.32       58.03      5.27 o 
   6   5   4       35.25       36.82      5.53 o 
   7   5   4      215.14      226.95     11.00 o 
   8   5   4       21.20       24.74      8.54 o 
   0   6   4     2750.98     2582.93     40.33 o 
   1   6   4      475.36      518.07      8.48 o 
   2   6   4     1604.47     1639.92     19.89 o 
   3   6   4      318.80      279.29      6.86 o 
   4   6   4      254.69      249.45     14.66 o 
   5   6   4      208.99      213.82     10.08 o 
   6   6   4      404.21      358.87     12.31 o 
   7   6   4      102.39      106.70      8.64 o 
   8   6   4       28.53       41.76      9.97 o 
   0   7   4      173.09      135.56      6.41 o 
   1   7   4      911.08      891.12     14.65 o 
   2   7   4     1110.23     1070.02     17.02 o 
   3   7   4      310.99      315.72      8.18 o 
   4   7   4      216.01      217.90      8.55 o 
   5   7   4      487.34      448.31     18.63 o 
   6   7   4      351.49      351.78     12.48 o 
   7   7   4       41.56       53.90      7.41 o 
   8   7   4        0.86        3.62      7.94 o 
   0   8   4       49.68       58.68      7.56 o 
   1   8   4      196.86      191.12      7.82 o 
   2   8   4      890.40      915.52     15.76 o 
   3   8   4     1188.53     1243.63     19.98 o 
   4   8   4      734.08      693.18     28.39 o 
   5   8   4      225.57      207.27      9.76 o 
   6   8   4       85.53       95.12      8.21 o 
   7   8   4       53.62       57.36      8.48 o 
   8   8   4       20.84       12.38      9.07 o 
   0   9   4       26.41       27.19      6.63 o 
   1   9   4      552.34      606.79     13.68 o 
   2   9   4      674.26      715.77     13.83 o 
   3   9   4      616.84      592.32     15.85 o 
   4   9   4      181.17      169.61      9.24 o 
   5   9   4      314.87      324.62     17.06 o 
   6   9   4       36.11       41.99      6.64 o 
   7   9   4      103.96      119.09     10.11 o 
   8   9   4        1.20        6.74      8.76 o 
   0  10   4      390.81      353.90     17.75 o 
   1  10   4       39.88       41.92      4.97 o 
   2  10   4       50.24       53.79      4.88 o 
   3  10   4      109.51      102.39      7.48 o 
   4  10   4      171.52      198.98     11.83 o 
   5  10   4      105.99      104.89      8.62 o 
   6  10   4       28.05       24.96      6.17 o 
   7  10   4       52.12       68.60      8.90 o 
   0  11   4        8.96       15.33      7.27 o 
   1  11   4      143.34      125.91      8.84 o 
   2  11   4      193.38      183.55     12.43 o 
   3  11   4        3.06        2.34      4.25 o 
   4  11   4      417.97      422.77     14.18 o 
   5  11   4       51.05       41.57      6.79 o 
   6  11   4       23.50       26.60      7.12 o 
   7  11   4       74.59       94.47     12.86 o 
   0  12   4       24.28       26.55      9.07 o 
   1  12   4      147.23      155.78     10.28 o 
   2  12   4       26.37       29.39      5.78 o 
   3  12   4      322.35      310.97     12.85 o 
   4  12   4        9.61        6.19      5.81 o 
   5  12   4       48.79       59.92      7.70 o 
   6  12   4        5.39        6.78      6.09 o 
   7  12   4       32.68       28.88      8.63 o 
   0  13   4       13.88       -2.38     11.02 o 
   1  13   4      486.32      458.83     16.27 o 
   2  13   4      396.05      371.23     16.08 o 
   3  13   4       36.42       47.98      7.28 o 
   4  13   4        7.19       18.61      6.06 o 
   5  13   4       30.59       43.68      7.82 o 
   6  13   4        7.71        5.53      6.70 o 
   0  14   4      105.50       90.85     22.68 o 
   1  14   4       20.44       27.11      7.14 o 
   2  14   4       46.40       49.12      8.56 o 
   3  14   4       70.39       70.98      9.45 o 
   4  14   4      148.19      165.18     11.57 o 
   5  14   4       25.42       25.88      7.48 o 
   6  14   4       14.15       18.33      8.27 o 
   0  15   4       80.10       76.81     20.42 o 
   1  15   4      101.81      114.54     11.05 o 
   2  15   4       72.63       73.86      9.98 o 
   3  15   4       21.16       17.97      7.93 o 
   4  15   4       48.39       51.29      9.56 o 
   5  15   4       43.27       38.49      8.54 o 
   0  16   4        0.74       -5.22      9.76 o 
   1  16   4        0.46        2.38      7.35 o 
   2  16   4       31.77       29.86      8.95 o 
   3  16   4        0.43       -5.24      7.46 o 
   4  16   4        8.23       10.64      8.30 o 
   5  16   4        1.46       -0.10      8.34 o 
   0  17   4       33.81       24.17     13.55 o 
   1  17   4      113.41      130.46     12.80 o 
   2  17   4       52.62       62.56     14.14 o 
   3  17   4        8.73        1.58      8.99 o 
   4  17   4        3.40       10.75      9.19 o 
   0  18   4       34.34       32.65     14.66 o 
   1  18   4       12.72       15.51      9.79 o 
   2  18   4       35.09       37.06     10.99 o 
   3  18   4        7.08        9.88     10.16 o 
   0  19   4        0.09      -14.22     12.52 o 
   1  19   4       49.15       45.13     11.34 o 
   1   0   5     1481.02     1430.28     44.47 o 
   2   0   5     2539.76     2544.90     33.93 o 
   3   0   5     1019.06      988.32     15.91 o 
   4   0   5     2646.08     2623.48     34.27 o 
   5   0   5      351.66      313.46     12.37 o 
   6   0   5        2.52        4.57      5.29 o 
   7   0   5      384.55      340.04     17.22 o 
   8   0   5       44.20       57.75     13.13 o 
   9   0   5        0.78       13.77     11.95 o 
   0   1   5    16048.78    17239.29    237.80 o 
   1   1   5     7516.20     7739.79     84.60 o 
   2   1   5     2112.54     2108.24     20.46 o 
   3   1   5     1532.98     1589.08     16.64 o 
   4   1   5     1840.23     1872.35     19.97 o 
   5   1   5      112.49      120.13      4.44 o 
   6   1   5       58.22       55.67      5.57 o 
   7   1   5      157.96      156.52      9.18 o 
   8   1   5        2.89        0.56      6.17 o 
   9   1   5        1.61       -2.04      8.42 o 
   0   2   5    13052.86    13532.35    167.11 o 
   1   2   5     3586.40     3522.18     32.20 o 
   2   2   5       83.62      107.26      4.82 o 
   3   2   5     1318.76     1294.82     14.10 o 
   4   2   5      212.47      202.46      6.07 o 
   5   2   5      159.21      167.41      6.45 o 
   6   2   5      262.85      270.45      9.18 o 
   7   2   5      139.82      143.57      8.97 o 
   8   2   5      111.77      130.62     10.69 o 
   9   2   5        1.99       -5.86      6.68 o 
   0   3   5     4350.96     4440.01     56.89 o 
   1   3   5      701.15      643.40     10.16 o 
   2   3   5      611.57      606.79      8.67 o 
   3   3   5     1206.69     1109.61     15.47 o 
   4   3   5     1262.74     1213.66     14.14 o 
   5   3   5       75.72       84.11      6.28 o 
   6   3   5      269.17      229.67      8.73 o 
   7   3   5       68.96       67.45      7.03 o 
   8   3   5      156.89      162.00     11.89 o 
   9   3   5        6.32        3.14      7.94 o 
   0   4   5     3736.94     3756.25     49.15 o 
   1   4   5     1978.48     1894.09     21.15 o 
   2   4   5      816.35      887.19     11.73 o 
   3   4   5     4331.50     4479.26     47.26 o 
   4   4   5      210.48      222.20      6.25 o 
   5   4   5      508.72      455.10     17.26 o 
   6   4   5      141.52      150.65      8.21 o 
   7   4   5      128.47      148.75      9.46 o 
   8   4   5      187.28      214.57     13.31 o 
   9   4   5       41.31       44.11     12.85 o 
   0   5   5      162.94      154.75      5.74 o 
   1   5   5     2493.77     2684.24     29.27 o 
   2   5   5    10008.85    10923.94    109.21 o 
   3   5   5     2237.72     2455.69     26.36 o 
   4   5   5      144.00      129.48     10.60 o 
   5   5   5      162.76      146.30      8.01 o 
   6   5   5       21.79       32.52      5.95 o 
   7   5   5        6.12        5.37      5.51 o 
   8   5   5       36.50       50.14      8.32 o 
   0   6   5      710.52      750.49     18.58 o 
   1   6   5      363.94      358.34      6.77 o 
   2   6   5       64.09       54.18      3.20 o 
   3   6   5       25.19       17.95      2.45 o 
   4   6   5       71.02       82.13      5.59 o 
   5   6   5      232.63      245.90      9.51 o 
   6   6   5      146.44      146.83      9.76 o 
   7   6   5       14.54       13.63      6.14 o 
   8   6   5       34.30       33.93      7.80 o 
   0   7   5       12.81        1.36      3.12 o 
   1   7   5      596.29      620.37     17.29 o 
   2   7   5     1841.58     1882.30     22.77 o 
   3   7   5      160.23      151.14      6.26 o 
   4   7   5      361.00      332.14      9.86 o 
   5   7   5      366.48      339.77     19.12 o 
   6   7   5      793.93      745.14     17.26 o 
   7   7   5       59.91       60.30      7.52 o 
   8   7   5       40.82       58.66      9.69 o 
   0   8   5      505.46      452.20     11.96 o 
   1   8   5     3160.99     3317.71     37.05 o 
   2   8   5      559.98      557.92     11.49 o 
   3   8   5      298.93      296.85      8.45 o 
   4   8   5      671.63      666.97     30.10 o 
   5   8   5      798.46      800.31     27.55 o 
   6   8   5       45.89       61.29      7.09 o 
   7   8   5       76.85       94.29      9.57 o 
   8   8   5       11.00       27.61     12.50 o 
   0   9   5      650.53      631.44     22.08 o 
   1   9   5      460.17      456.76     11.65 o 
   2   9   5      209.04      241.67      8.50 o 
   3   9   5      195.79      187.59     14.16 o 
   4   9   5      276.83      251.49     11.30 o 
   5   9   5       15.02       19.95      5.47 o 
   6   9   5       76.02       84.15      9.81 o 
   7   9   5       38.88       45.25      7.84 o 
   8   9   5        0.48       14.25      9.04 o 
   0  10   5      528.44      487.22     65.61 o 
   1  10   5       20.77       13.96      4.00 o 
   2  10   5        1.28        0.04      3.12 o 
   3  10   5      914.83      862.89     19.10 o 
   4  10   5      120.27      101.44      8.23 o 
   5  10   5      115.44      109.77      8.95 o 
   6  10   5       79.19       91.29     12.55 o 
   7  10   5       25.45       45.77      8.58 o 
   0  11   5        1.50       -8.65      5.77 o 
   1  11   5      171.11      149.19      9.45 o 
   2  11   5      173.29      174.52      7.99 o 
   3  11   5      100.95      103.33     10.83 o 
   4  11   5       73.28       82.35      7.99 o 
   5  11   5       81.44       86.72      8.53 o 
   6  11   5        3.01        5.47      6.01 o 
   7  11   5        5.05        0.32      6.48 o 
   0  12   5      390.89      391.27     35.38 o 
   1  12   5      123.63      119.29     13.22 o 
   2  12   5      135.27      116.06     11.80 o 
   3  12   5       89.88       85.22      8.15 o 
   4  12   5      194.44      199.81     11.24 o 
   5  12   5      150.64      135.82     10.44 o 
   6  12   5       21.03       27.01      7.33 o 
   7  12   5        4.68       17.18      8.22 o 
   0  13   5      294.92      281.01     18.91 o 
   1  13   5      172.18      156.92     18.85 o 
   2  13   5       41.55       51.43      7.92 o 
   3  13   5       22.46       32.12      6.57 o 
   4  13   5      253.04      218.25     12.29 o 
   5  13   5      107.96      106.89     16.85 o 
   6  13   5        2.55        0.70      6.50 o 
   0  14   5       33.88       34.77     13.37 o 
   1  14   5       11.15        9.67      6.44 o 
   2  14   5      189.58      209.73     14.37 o 
   3  14   5      324.15      311.44     14.22 o 
   4  14   5        0.76       -0.43      6.08 o 
   5  14   5       52.02       57.56      8.95 o 
   6  14   5       45.27       56.03      9.37 o 
   0  15   5        6.32        1.64      9.65 o 
   1  15   5      124.66      136.75     17.69 o 
   2  15   5      200.32      184.16     14.75 o 
   3  15   5      125.91      145.41     12.84 o 
   4  15   5        2.29        3.85      6.82 o 
   5  15   5        3.09        8.32      7.30 o 
   0  16   5       19.47       25.75     12.40 o 
   1  16   5       27.19       25.68      8.39 o 
   2  16   5      148.78      187.54     17.99 o 
   3  16   5      103.50       94.06     11.52 o 
   4  16   5       15.07       22.46      9.17 o 
   5  16   5       27.39       36.67      9.80 o 
   0  17   5       20.71       18.34     23.49 o 
   1  17   5       37.02       35.04      9.92 o 
   2  17   5       23.52       32.59      9.85 o 
   3  17   5       12.81       17.93      9.67 o 
   4  17   5       12.42       15.80      9.94 o 
   0  18   5      158.62      171.43     21.57 o 
   1  18   5       54.49       38.55     10.51 o 
   2  18   5       24.39       22.96     10.30 o 
   3  18   5        3.36        6.05     10.02 o 
   0  19   5        0.16       -3.21     13.71 o 
   1  19   5       54.60       59.59     12.15 o 
   0   0   6      221.53      266.21      7.91 o 
   1   0   6      141.90      120.94      9.18 o 
   2   0   6     2123.07     2285.13     47.81 o 
   3   0   6      530.28      499.50     15.31 o 
   4   0   6      135.40      135.67      6.04 o 
   5   0   6      156.05      138.14      6.03 o 
   6   0   6      628.34      612.46     25.42 o 
   7   0   6       22.27       32.75      8.19 o 
   8   0   6       44.17       44.07     15.93 o 
   9   0   6        6.98        0.69     14.85 o 
   0   1   6      711.94      620.15     10.77 o 
   1   1   6     4302.40     4482.10     45.34 o 
   2   1   6      670.41      662.89     11.88 o 
   3   1   6      701.34      707.81      9.93 o 
   4   1   6       51.67       44.59      3.32 o 
   5   1   6       21.94       20.68      2.73 o 
   6   1   6        0.70       -0.92      3.65 o 
   7   1   6      138.69      141.06      9.17 o 
   8   1   6       51.47       52.61      7.37 o 
   9   1   6        7.25       10.69     11.66 o 
   0   2   6      838.71      869.03     13.06 o 
   1   2   6     2596.63     2686.35     25.11 o 
   2   2   6     1100.49     1146.69     13.25 o 
   3   2   6     3192.55     3247.27     31.13 o 
   4   2   6       72.03       73.28      3.17 o 
   5   2   6      173.60      205.91      7.61 o 
   6   2   6        7.65        7.85      4.19 o 
   7   2   6       10.12       11.05      4.95 o 
   8   2   6       42.16       30.93      7.57 o 
   9   2   6       63.97       55.67     21.30 o 
   0   3   6     1474.95     1448.54     20.62 o 
   1   3   6     2382.99     2494.77     23.76 o 
   2   3   6      364.85      380.71     11.77 o 
   3   3   6     3387.18     3850.88     36.47 o 
   4   3   6       57.84       55.69      3.05 o 
   5   3   6      124.24      116.63      6.54 o 
   6   3   6       68.46       60.66      6.01 o 
   7   3   6      243.67      253.40     11.34 o 
   8   3   6       78.79       90.53      9.75 o 
   9   3   6       31.71       27.75     13.69 o 
   0   4   6      339.50      309.78      6.90 o 
   1   4   6       79.41       73.44      3.00 o 
   2   4   6     1732.08     1869.93     21.52 o 
   3   4   6      357.89      406.57      7.45 o 
   4   4   6       48.07       56.36      3.74 o 
   5   4   6      341.82      342.38     10.30 o 
   6   4   6       37.37       36.53      5.37 o 
   7   4   6      308.71      306.72     24.62 o 
   8   4   6       41.10       60.58      8.53 o 
   0   5   6     1649.58     1556.71     23.04 o 
   1   5   6      462.72      543.09      8.42 o 
   2   5   6     2371.78     2584.21     28.87 o 
   3   5   6      685.05      765.01     11.33 o 
   4   5   6      617.82      596.82     10.48 o 
   5   5   6      759.25      745.47     18.70 o 
   6   5   6      687.54      712.28     26.15 o 
   7   5   6       68.98       76.59      8.35 o 
   8   5   6       14.02       27.38      8.00 o 
   0   6   6        1.54       -3.25      2.16 o 
   1   6   6     1170.02     1266.46     16.09 o 
   2   6   6      943.94      985.16     13.60 o 
   3   6   6     1035.16     1156.84     15.57 o 
   4   6   6       24.81       24.10      4.30 o 
   5   6   6      360.97      320.36     17.91 o 
   6   6   6       78.45       95.35      8.87 o 
   7   6   6       55.82       52.21     11.47 o 
   8   6   6       11.46       10.77      6.98 o 
   0   7   6     1958.16     2020.22     33.57 o 
   1   7   6      221.13      187.75      6.63 o 
   2   7   6     1172.99     1074.26     14.85 o 
   3   7   6      647.83      616.48     10.41 o 
   4   7   6      345.56      317.21     10.99 o 
   5   7   6      179.93      185.35      8.71 o 
   6   7   6      328.09      296.44     11.56 o 
   7   7   6       40.79       38.46      7.53 o 
   8   7   6        0.30       10.62      7.22 o 
   0   8   6      243.09      232.03     10.89 o 
   1   8   6     1187.48     1145.03     15.81 o 
   2   8   6      261.83      241.82      6.46 o 
   3   8   6      211.06      198.25      7.37 o 
   4   8   6      222.96      189.35      9.35 o 
   5   8   6       49.09       52.39      6.71 o 
   6   8   6       43.06       36.07      6.26 o 
   7   8   6       29.86       34.20      7.33 o 
   8   8   6       27.77       28.77      9.83 o 
   0   9   6      177.77      185.04     10.02 o 
   1   9   6      141.53      133.04      6.37 o 
   2   9   6       60.45       62.42      4.85 o 
   3   9   6       57.10       76.61      6.39 o 
   4   9   6       84.02       88.15      7.26 o 
   5   9   6       62.45       72.44      7.58 o 
   6   9   6        0.56       -0.37      5.39 o 
   7   9   6       20.01       11.81      7.22 o 
   8   9   6       14.13       27.33      9.87 o 
   0  10   6      136.85      180.53     16.94 o 
   1  10   6       18.57       17.33      3.80 o 
   2  10   6      274.62      272.68      8.92 o 
   3  10   6       23.71       22.74      4.97 o 
   4  10   6      372.48      365.77     13.17 o 
   5  10   6      206.88      197.49     11.00 o 
   6  10   6       44.61       47.83      7.25 o 
   7  10   6        5.41        2.72      6.68 o 
   0  11   6        0.91       -3.46     12.84 o 
   1  11   6       62.45       74.19      7.20 o 
   2  11   6       43.43       33.35      4.81 o 
   3  11   6       14.35        9.74      4.71 o 
   4  11   6      156.14      144.29      9.60 o 
   5  11   6        3.78        6.29      5.51 o 
   6  11   6       17.69       15.83      6.70 o 
   7  11   6       31.81       41.33      8.48 o 
   0  12   6       29.57       37.46     10.67 o 
   1  12   6      229.33      233.96     12.99 o 
   2  12   6       33.32       34.03      5.26 o 
   3  12   6       24.90       21.04      5.86 o 
   4  12   6      197.46      190.27     11.21 o 
   5  12   6       28.44       35.20      8.08 o 
   6  12   6        1.21       -6.39      6.75 o 
   7  12   6       26.78       20.65      8.98 o 
   0  13   6      104.75      111.61     14.02 o 
   1  13   6      287.07      260.41     11.41 o 
   2  13   6        5.83        7.32      5.56 o 
   3  13   6       74.97       92.66      8.67 o 
   4  13   6       25.36       33.73      8.39 o 
   5  13   6       46.48       36.15      7.81 o 
   6  13   6       14.33       20.90      7.61 o 
   0  14   6       67.03       51.60     11.99 o 
   1  14   6       92.89       98.20     11.76 o 
   2  14   6       89.25       81.34      9.42 o 
   3  14   6       21.98       24.08      6.74 o 
   4  14   6       11.57       20.67      7.08 o 
   5  14   6        9.80        5.26      6.83 o 
   6  14   6        6.46        4.80      7.80 o 
   0  15   6       79.03       65.69     13.08 o 
   1  15   6      222.74      208.45     11.62 o 
   2  15   6       44.75       34.17      8.71 o 
   3  15   6        5.91        9.27      8.71 o 
   4  15   6       95.04      103.75     10.38 o 
   5  15   6       17.96       12.79      8.15 o 
   0  16   6       24.68       38.54     12.79 o 
   1  16   6       92.38      115.09     11.63 o 
   2  16   6       13.35        0.25      7.78 o 
   3  16   6       37.90       33.92      9.42 o 
   4  16   6        1.60        0.98      8.23 o 
   5  16   6       48.86       68.56     10.42 o 
   0  17   6       36.70       52.71     14.02 o 
   1  17   6       83.96      104.62     12.13 o 
   2  17   6       41.28       37.94      9.89 o 
   3  17   6        9.26        8.87      9.12 o 
   4  17   6        0.16       -5.25      9.10 o 
   0  18   6       94.38       91.73     27.80 o 
   1  18   6       36.14       22.78      9.57 o 
   2  18   6        2.56        7.58      9.79 o 
   3  18   6        8.36        2.17      9.68 o 
   0  19   6        1.67        0.05     13.41 o 
   1  19   6       12.45       -4.05     11.59 o 
   1   0   7     1068.37      993.73     19.85 o 
   2   0   7     1599.21     1574.06     25.65 o 
   3   0   7      680.02      712.70     14.77 o 
   4   0   7       69.38      101.05      4.71 o 
   5   0   7        5.56        9.69      3.51 o 
   6   0   7        0.03       -5.86      6.24 o 
   7   0   7      127.16      168.34     15.75 o 
   8   0   7      187.07      193.48     21.68 o 
   9   0   7        0.53        7.56     16.09 o 
   0   1   7     2837.57     2866.10     48.63 o 
   1   1   7       72.69       69.02      2.74 o 
   2   1   7     2796.30     3021.37     37.78 o 
   3   1   7     2312.23     2476.07     26.28 o 
   4   1   7      101.73      108.13      3.51 o 
   5   1   7      709.80      629.92      9.41 o 
   6   1   7      346.76      310.61     11.02 o 
   7   1   7        0.16       -1.04      4.30 o 
   8   1   7        0.70        2.58      5.61 o 
   9   1   7        6.85        2.85     10.50 o 
   0   2   7     2895.52     2980.99     39.11 o 
   1   2   7     3124.64     3251.65     30.14 o 
   2   2   7     2251.30     2452.35     27.06 o 
   3   2   7      319.56      362.16     12.42 o 
   4   2   7      556.46      517.17      7.81 o 
   5   2   7       41.32       42.26      3.96 o 
   6   2   7      208.68      217.61      8.55 o 
   7   2   7       33.05       49.28      6.27 o 
   8   2   7       28.16       26.83      7.27 o 
   9   2   7        9.19       20.25     11.84 o 
   0   3   7     1368.78     1206.86     17.86 o 
   1   3   7     1718.00     1688.63     17.78 o 
   2   3   7     2003.76     2192.85     23.16 o 
   3   3   7     1940.03     2085.93     24.27 o 
   4   3   7       29.78       26.67      2.71 o 
   5   3   7       73.79       81.04      5.45 o 
   6   3   7       59.37       61.95      6.77 o 
   7   3   7      176.66      167.48     10.06 o 
   8   3   7        1.49        4.82      6.11 o 
   9   3   7        4.36        6.08     10.27 o 
   0   4   7      221.41      233.27      6.06 o 
   1   4   7      284.64      251.33      4.51 o 
   2   4   7     4001.41     4230.93     44.56 o 
   3   4   7     1769.96     1917.54     23.13 o 
   4   4   7       12.06       20.00      3.29 o 
   5   4   7      104.32      104.51      6.02 o 
   6   4   7      934.52      801.20     17.20 o 
   7   4   7       37.50       39.80      6.57 o 
   8   4   7       29.36       35.80      7.59 o 
   0   5   7      201.70      176.61      5.66 o 
   1   5   7      727.09      728.36      9.22 o 
   2   5   7    17478.78    19294.68    190.06 o 
   3   5   7     1457.94     1482.91     18.73 o 
   4   5   7      440.46      407.51     16.28 o 
   5   5   7      199.58      209.33      9.88 o 
   6   5   7      415.67      386.13     12.40 o 
   7   5   7       20.23       28.03      6.47 o 
   8   5   7      126.07      135.87     11.38 o 
   0   6   7     1489.08     1538.02     23.57 o 
   1   6   7     1859.05     2020.90     22.03 o 
   2   6   7      229.84      228.39      8.42 o 
   3   6   7     1112.92     1209.60     16.34 o 
   4   6   7      303.96      304.90     11.38 o 
   5   6   7      265.45      233.43     16.38 o 
   6   6   7       40.11       54.33      9.70 o 
   7   6   7       47.46       58.18     10.70 o 
   8   6   7        0.76        5.44      7.60 o 
   0   7   7     2783.17     2838.71     40.22 o 
   1   7   7      116.21      114.92      4.53 o 
   2   7   7     1761.18     1826.32     33.35 o 
   3   7   7     1926.92     1985.30     25.06 o 
   4   7   7       59.71       60.90      5.98 o 
   5   7   7      131.72      143.51      8.93 o 
   6   7   7       51.51       42.47      6.36 o 
   7   7   7       30.13       43.34      7.32 o 
   8   7   7        6.21        7.27      7.84 o 
   0   8   7      323.68      347.27      9.46 o 
   1   8   7      219.20      223.35      7.72 o 
   2   8   7      281.42      300.24      7.19 o 
   3   8   7      315.44      326.06     12.11 o 
   4   8   7      423.72      387.30     18.43 o 
   5   8   7        1.15        2.50      4.44 o 
   6   8   7       22.33       33.80      7.61 o 
   7   8   7       53.93       60.74      9.18 o 
   8   8   7       36.31       60.73     16.89 o 
   0   9   7      375.81      322.94     10.63 o 
   1   9   7      135.62      142.76      5.67 o 
   2   9   7       39.16       36.76      3.60 o 
   3   9   7       86.28       86.57      6.77 o 
   4   9   7       52.04       58.29      6.55 o 
   5   9   7       59.56       64.95      7.40 o 
   6   9   7       14.31       13.85      6.00 o 
   7   9   7        9.67        3.08      6.61 o 
   8   9   7       19.21       32.27     11.66 o 
   0  10   7      175.79      183.21     10.84 o 
   1  10   7      101.55       92.58      5.94 o 
   2  10   7      430.09      407.32     10.69 o 
   3  10   7       35.38       36.01      5.58 o 
   4  10   7      688.93      656.03     21.34 o 
   5  10   7       93.04      103.80      8.83 o 
   6  10   7       18.56       27.92      6.84 o 
   7  10   7       14.23       14.47      7.08 o 
   0  11   7      848.27      785.16     79.34 o 
   1  11   7        0.22       -0.07      3.72 o 
   2  11   7      196.39      166.00      7.94 o 
   3  11   7      424.72      446.94     13.90 o 
   4  11   7       19.17       20.64      6.68 o 
   5  11   7       22.01       30.07      6.71 o 
   6  11   7       74.20       81.41     11.89 o 
   7  11   7       18.25       25.97      9.39 o 
   0  12   7      153.77      146.41     14.11 o 
   1  12   7       71.22       80.72      6.69 o 
   2  12   7      187.86      182.81      8.65 o 
   3  12   7       44.80       57.76      7.29 o 
   4  12   7       16.03       11.80      5.58 o 
   5  12   7       25.09       26.49      6.66 o 
   6  12   7        3.22        6.37      6.48 o 
   7  12   7        4.28       13.08      8.30 o 
   0  13   7      311.86      264.68     44.97 o 
   1  13   7      176.66      167.41      9.73 o 
   2  13   7       60.04       65.15      8.00 o 
   3  13   7      242.48      261.50     12.74 o 
   4  13   7       59.06       63.14      8.18 o 
   5  13   7       84.26       95.35      9.85 o 
   6  13   7        0.29        2.24      6.89 o 
   0  14   7      198.83      209.42     17.93 o 
   1  14   7        7.00        2.13      5.02 o 
   2  14   7      183.28      178.10     14.77 o 
   3  14   7       14.47       15.65      6.70 o 
   4  14   7       31.76       32.10      7.46 o 
   5  14   7       11.47        2.36      9.39 o 
   6  14   7       79.60       90.45     13.62 o 
   0  15   7        3.67        3.52     10.13 o 
   1  15   7       18.41       27.85      7.03 o 
   2  15   7      120.95      109.54     13.41 o 
   3  15   7       48.96       51.12      8.44 o 
   4  15   7       90.29       90.08     10.16 o 
   5  15   7        8.90       11.23      7.71 o 
   0  16   7       68.42       47.53     12.83 o 
   1  16   7      314.99      320.82     16.68 o 
   2  16   7       33.22       26.03      9.09 o 
   3  16   7       12.59        4.90      8.17 o 
   4  16   7       24.45       27.54      8.43 o 
   5  16   7       27.58       32.00     11.46 o 
   0  17   7       32.15       25.86     10.04 o 
   1  17   7       17.79       10.22      8.73 o 
   2  17   7       94.19       90.65     12.27 o 
   3  17   7       27.95       51.47     11.11 o 
   4  17   7        0.89       -9.38      9.22 o 
   0  18   7        0.81       14.02     13.18 o 
   1  18   7       19.33       10.74     13.64 o 
   2  18   7        8.91        1.72      8.90 o 
   3  18   7       26.97       19.38     10.50 o 
   0  19   7        5.84       -0.46     14.57 o 
   1  19   7        5.51       -3.05      9.81 o 
   0   0   8       33.96       48.01      3.63 o 
   1   0   8      504.47      516.06     18.91 o 
   2   0   8      371.96      386.52     14.36 o 
   3   0   8      249.89      210.28     14.43 o 
   4   0   8      167.02      149.87      5.58 o 
   5   0   8      102.43      111.62      7.30 o 
   6   0   8       39.20       46.58     10.87 o 
   7   0   8      111.90       98.23     12.02 o 
   8   0   8        6.71        6.23     10.40 o 
   9   0   8        5.81        0.05     14.66 o 
   0   1   8        7.58        8.81      3.19 o 
   1   1   8     4475.06     4733.32     48.17 o 
   2   1   8     1369.28     1350.99     16.08 o 
   3   1   8      299.48      278.87      5.73 o 
   4   1   8      487.98      413.09      6.94 o 
   5   1   8      199.46      200.91      6.00 o 
   6   1   8        0.34        3.49      3.85 o 
   7   1   8       84.57       84.64      7.43 o 
   8   1   8       19.44       15.13      7.49 o 
   9   1   8        2.73       15.95     11.44 o 
   0   2   8     1265.38     1307.24     18.93 o 
   1   2   8      946.35     1043.72     13.22 o 
   2   2   8      450.59      410.27      9.26 o 
   3   2   8       81.66       87.29      3.55 o 
   4   2   8      336.14      321.52      6.82 o 
   5   2   8      573.21      618.61     10.65 o 
   6   2   8      534.07      483.17     22.41 o 
   7   2   8       69.46       71.34      7.10 o 
   8   2   8        5.49        0.37      6.70 o 
   9   2   8        7.08       11.77      9.43 o 
   0   3   8      919.83     1014.67     15.71 o 
   1   3   8     2129.48     2068.20     21.43 o 
   2   3   8      602.51      686.51     13.46 o 
   3   3   8     1110.56     1178.78     15.69 o 
   4   3   8        1.62        7.85      2.51 o 
   5   3   8      343.54      330.95      9.20 o 
   6   3   8       19.45       21.17      4.64 o 
   7   3   8       93.41       93.89      7.89 o 
   8   3   8       19.71       25.82      9.41 o 
   0   4   8     2555.25     2401.82     33.26 o 
   1   4   8      807.28      868.30     11.12 o 
   2   4   8     1872.49     1996.84     21.85 o 
   3   4   8     3421.20     3806.29     50.91 o 
   4   4   8       70.33       85.32      5.36 o 
   5   4   8      250.28      239.15     10.25 o 
   6   4   8       46.19       62.09      7.01 o 
   7   4   8      154.57      154.09      9.70 o 
   8   4   8       14.71       22.88      9.37 o 
   0   5   8     4470.03     4953.10     64.90 o 
   1   5   8     3113.22     3195.94     30.84 o 
   2   5   8      741.45      743.39     19.90 o 
   3   5   8     1335.70     1311.76     20.68 o 
   4   5   8      333.53      293.51     12.18 o 
   5   5   8      116.81      115.14      8.30 o 
   6   5   8      581.16      523.53     15.52 o 
   7   5   8      108.98       85.34      8.85 o 
   8   5   8        2.11        3.02      8.79 o 
   0   6   8       80.61       88.65      6.22 o 
   1   6   8      522.63      535.52      7.92 o 
   2   6   8     1551.11     1645.44     20.38 o 
   3   6   8      163.35      188.02      5.71 o 
   4   6   8      727.13      709.04     14.78 o 
   5   6   8      324.17      310.30     11.50 o 
   6   6   8      360.01      366.10     13.62 o 
   7   6   8      181.26      166.73     10.89 o 
   8   6   8       10.91        9.14      9.58 o 
   0   7   8      185.26      180.79      6.82 o 
   1   7   8     1035.07     1053.05     19.77 o 
   2   7   8      635.80      719.47     18.16 o 
   3   7   8        9.20        6.23      2.60 o 
   4   7   8       79.20       78.28      6.11 o 
   5   7   8       25.80       22.28      5.15 o 
   6   7   8       62.17       50.03      6.78 o 
   7   7   8       30.99       35.17      7.62 o 
   8   7   8       16.35       14.00      9.66 o 
   0   8   8      488.42      478.47     11.71 o 
   1   8   8      956.10      893.88     13.49 o 
   2   8   8      574.40      546.92     10.83 o 
   3   8   8      383.63      384.24      9.37 o 
   4   8   8       65.07       73.34      6.69 o 
   5   8   8       17.06       20.81      5.31 o 
   6   8   8       11.61       13.07      6.38 o 
   7   8   8        0.15        1.56      6.73 o 
   8   8   8       18.34       16.84     12.93 o 
   0   9   8       38.72       33.79      4.39 o 
   1   9   8       82.09       77.70      4.61 o 
   2   9   8       12.96       10.41      3.04 o 
   3   9   8      715.83      664.88     14.74 o 
   4   9   8      309.65      272.14     11.23 o 
   5   9   8       18.87       10.71      5.36 o 
   6   9   8       28.17       24.48      6.79 o 
   7   9   8        2.07        6.09     12.44 o 
   0  10   8        0.77        3.95      3.69 o 
   1  10   8       36.12       33.58      3.89 o 
   2  10   8      333.59      357.98      8.70 o 
   3  10   8      380.95      357.88     12.33 o 
   4  10   8      162.95      186.37     10.20 o 
   5  10   8        7.43       18.94      5.89 o 
   6  10   8       71.49       72.05      8.58 o 
   7  10   8        0.03        5.15      8.24 o 
   0  11   8      443.86      399.19     15.77 o 
   1  11   8      245.59      232.20      9.41 o 
   2  11   8       19.84       26.17      4.71 o 
   3  11   8      108.80       96.09      7.96 o 
   4  11   8       12.05       13.84      5.68 o 
   5  11   8       46.68       49.53      7.51 o 
   6  11   8        2.10        3.96      6.47 o 
   7  11   8       12.80       31.03     11.37 o 
   0  12   8        8.09       13.11      6.65 o 
   1  12   8       28.72       36.62      5.41 o 
   2  12   8       12.94       19.69      5.03 o 
   3  12   8       99.67       86.05      8.19 o 
   4  12   8      168.66      173.96     10.80 o 
   5  12   8       11.98       23.82      6.79 o 
   6  12   8       22.80       27.31      7.99 o 
   7  12   8       12.88       18.23      9.83 o 
   0  13   8        1.11        5.05      6.65 o 
   1  13   8      122.80      142.22      9.30 o 
   2  13   8       17.50       18.81      6.07 o 
   3  13   8      265.88      283.24     13.10 o 
   4  13   8       13.52       23.83      6.67 o 
   5  13   8       40.46       37.36      8.01 o 
   6  13   8        4.83        5.82      7.68 o 
   0  14   8      142.04      151.57     16.59 o 
   1  14   8      123.62      116.77      9.14 o 
   2  14   8      149.66      157.18     10.74 o 
   3  14   8        6.07       13.46      6.64 o 
   4  14   8       34.41       34.44      7.79 o 
   5  14   8        0.98       -6.44      6.46 o 
   6  14   8       10.50       15.70      8.67 o 
   0  15   8        0.94        2.74      7.64 o 
   1  15   8      179.74      189.02     11.30 o 
   2  15   8      158.90      197.74     17.79 o 
   3  15   8       67.86       63.72      9.00 o 
   4  15   8        9.95       12.56      7.47 o 
   5  15   8      116.53      132.07     11.96 o 
   0  16   8        0.21       14.59      9.13 o 
   1  16   8      282.83      307.14     28.89 o 
   2  16   8       40.42       37.57      9.30 o 
   3  16   8       18.96       16.80      8.75 o 
   4  16   8       11.98       14.64      7.74 o 
   0  17   8        2.02        6.71      9.18 o 
   1  17   8       33.30       17.37      9.05 o 
   2  17   8       25.29       26.26      9.67 o 
   3  17   8       22.81       28.25      9.87 o 
   4  17   8        2.09        1.39      9.16 o 
   0  18   8        3.00        7.04     13.27 o 
   1  18   8       15.75       12.91      9.40 o 
   2  18   8       16.74       10.99      9.86 o 
   0  19   8       53.48       48.29     16.33 o 
   1   0   9     1756.67     1677.43     31.52 o 
   2   0   9     1914.87     1845.43     31.35 o 
   3   0   9       19.50       15.53      3.23 o 
   4   0   9      219.21      210.77      9.32 o 
   5   0   9      231.02      224.19     10.11 o 
   6   0   9        5.71        5.77      5.16 o 
   7   0   9        0.99       -0.78      6.30 o 
   8   0   9        5.29        4.67     10.62 o 
   0   1   9     1477.29     1545.97     36.74 o 
   1   1   9     1330.98     1369.05     17.18 o 
   2   1   9      592.83      574.97     10.66 o 
   3   1   9       65.86       62.20      3.72 o 
   4   1   9       56.84       66.84      3.91 o 
   5   1   9       35.05       36.49      3.57 o 
   6   1   9        0.55       -2.29      3.54 o 
   7   1   9      119.86      118.25      8.56 o 
   8   1   9        3.97        3.07      6.95 o 
   0   2   9     2887.81     2934.91     39.13 o 
   1   2   9      849.27      812.29     12.84 o 
   2   2   9      639.45      627.24      8.72 o 
   3   2   9      798.80      879.44     11.79 o 
   4   2   9     1313.75     1252.94     18.27 o 
   5   2   9       52.49       58.57      4.49 o 
   6   2   9       91.20       96.52      6.12 o 
   7   2   9        9.58        0.92      4.82 o 
   8   2   9        1.11       -0.90      6.84 o 
   0   3   9     1037.94     1098.65     16.96 o 
   1   3   9     1330.18     1421.53     19.56 o 
   2   3   9     4588.12     4934.28     48.52 o 
   3   3   9      780.19      784.95     11.97 o 
   4   3   9      278.42      281.95      6.57 o 
   5   3   9       10.69       13.29      4.01 o 
   6   3   9      315.65      277.99      9.78 o 
   7   3   9       45.16       40.82      6.25 o 
   8   3   9        6.24       12.67      7.74 o 
   0   4   9       64.70       75.97      3.97 o 
   1   4   9      183.22      202.57      5.62 o 
   2   4   9       87.87      115.48      4.86 o 
   3   4   9     2275.79     2312.39     25.52 o 
   4   4   9      121.39      138.93      6.09 o 
   5   4   9      140.91      130.10      6.84 o 
   6   4   9       50.51       52.71      5.97 o 
   7   4   9       58.92       47.19      7.68 o 
   8   4   9       13.13        6.59      9.11 o 
   0   5   9      313.49      299.45     12.77 o 
   1   5   9     3213.20     3407.62     32.80 o 
   2   5   9     3872.73     4473.95     45.04 o 
   3   5   9       49.35       46.73      3.25 o 
   4   5   9       55.83       68.62      4.75 o 
   5   5   9      216.95      208.13      8.81 o 
   6   5   9       70.19       66.87      8.76 o 
   7   5   9       25.57       24.36      6.43 o 
   8   5   9        8.89       10.86      9.50 o 
   0   6   9      565.39      644.44     12.69 o 
   1   6   9     2419.53     2449.51     27.99 o 
   2   6   9     1590.44     1739.30     20.34 o 
   3   6   9      901.16      937.71     13.84 o 
   4   6   9       43.06       43.50      4.87 o 
   5   6   9       72.31       62.29      6.00 o 
   6   6   9       19.11        9.97      5.28 o 
   7   6   9       21.33       17.02      7.12 o 
   8   6   9       18.44       31.60     10.28 o 
   0   7   9       59.37       47.64      4.27 o 
   1   7   9        9.22        3.07      1.97 o 
   2   7   9     2484.40     2461.73     28.90 o 
   3   7   9        5.75        3.69      2.54 o 
   4   7   9      129.86      133.15     12.22 o 
   5   7   9       88.67       74.64      9.79 o 
   6   7   9      619.85      539.93     18.11 o 
   7   7   9        0.88       13.12      7.38 o 
   8   7   9        2.70        4.85      8.72 o 
   0   8   9      827.53      806.23     15.86 o 
   1   8   9       79.39       68.40      3.94 o 
   2   8   9      242.14      240.35      8.48 o 
   3   8   9      246.04      225.29      8.87 o 
   4   8   9       45.22       45.55      5.37 o 
   5   8   9      106.47      111.01      8.64 o 
   6   8   9       16.05       20.47      6.71 o 
   7   8   9       21.61       17.69      9.17 o 
   8   8   9       16.68       25.63     13.90 o 
   0   9   9      966.34      903.72     25.02 o 
   1   9   9      354.92      378.58      9.32 o 
   2   9   9       68.25       73.82      4.67 o 
   3   9   9      134.65      144.62      7.69 o 
   4   9   9      654.43      667.72     18.09 o 
   5   9   9       25.20       24.19      5.99 o 
   6   9   9       69.22       79.29     11.53 o 
   7   9   9        9.13        8.40      9.75 o 
   0  10   9      339.42      349.11     13.64 o 
   1  10   9       40.38       35.85      4.05 o 
   2  10   9       12.13       12.08      3.38 o 
   3  10   9       22.85       26.24      4.84 o 
   4  10   9      108.43       95.20      7.92 o 
   5  10   9        7.41       11.24      5.61 o 
   6  10   9        0.31       -1.33      6.12 o 
   7  10   9        9.60       20.88     10.53 o 
   0  11   9       15.38       19.67      5.44 o 
   1  11   9      171.23      166.03      7.40 o 
   2  11   9      307.59      289.23      9.97 o 
   3  11   9        1.19       -3.37      7.18 o 
   4  11   9       20.00       13.26      6.51 o 
   5  11   9       19.16        9.48      5.95 o 
   6  11   9        9.09       10.57      6.56 o 
   7  11   9        5.40        7.59     10.57 o 
   0  12   9      103.42      104.51     10.38 o 
   1  12   9      106.99      131.58     10.96 o 
   2  12   9       47.16       53.72      6.20 o 
   3  12   9      106.21      118.11      9.04 o 
   4  12   9       82.88       95.86      8.68 o 
   5  12   9       33.02       24.25      7.10 o 
   6  12   9        3.36        5.10      7.09 o 
   0  13   9      129.62      134.78     16.39 o 
   1  13   9      134.59      129.14      8.14 o 
   2  13   9      127.37      146.36     10.11 o 
   3  13   9       34.66       37.52      7.06 o 
   4  13   9       17.85       14.46      6.54 o 
   5  13   9       35.89       42.66      7.85 o 
   6  13   9        3.98       -0.17      7.43 o 
   0  14   9        0.63       -4.79      6.93 o 
   1  14   9      205.54      218.26     11.49 o 
   2  14   9       26.49       17.55      6.50 o 
   3  14   9       28.35       29.70      7.62 o 
   4  14   9       12.08        8.19      7.41 o 
   5  14   9        3.30       10.20      7.31 o 
   6  14   9        3.38       12.71     10.59 o 
   0  15   9        1.84        3.76      7.59 o 
   1  15   9        5.33       13.90      6.44 o 
   2  15   9      156.24      175.02     14.10 o 
   3  15   9       36.71       45.81      8.33 o 
   4  15   9       23.22       23.22      7.82 o 
   5  15   9        6.54       10.87      7.73 o 
   0  16   9        5.54       -1.79      8.31 o 
   1  16   9      261.02      267.11     13.97 o 
   2  16   9       42.28       41.91      9.99 o 
   3  16   9       17.90       19.43      9.27 o 
   4  16   9        6.82        4.48      7.36 o 
   0  17   9        0.91        6.57      8.64 o 
   1  17   9       12.19       10.40      7.33 o 
   2  17   9       19.43       18.22      9.20 o 
   3  17   9       12.07        3.13      9.12 o 
   0  18   9        0.05       -1.64     12.71 o 
   1  18   9       25.84       19.79      8.51 o 
   2  18   9        7.13       17.11     10.27 o 
   0   0  10      265.77      260.10      8.94 o 
   1   0  10     2031.62     2080.61     57.21 o 
   2   0  10      560.30      622.06     12.52 o 
   3   0  10      931.97      894.68     17.65 o 
   4   0  10      361.25      379.85     11.82 o 
   5   0  10      434.49      372.73     10.99 o 
   6   0  10      154.89      152.97     10.21 o 
   7   0  10      165.98      153.90     25.77 o 
   8   0  10        2.12      -10.08     14.45 o 
   0   1  10     1354.29     1413.21     26.94 o 
   1   1  10      939.26      997.79     14.62 o 
   2   1  10      348.01      347.15      6.07 o 
   3   1  10     1182.11     1320.98     24.64 o 
   4   1  10      505.14      568.06     12.60 o 
   5   1  10      258.39      237.75      6.76 o 
   6   1  10       27.63       23.11      4.82 o 
   7   1  10       10.43       11.71      8.80 o 
   8   1  10       11.98        6.90      7.48 o 
   0   2  10      152.45      145.25      5.19 o 
   1   2  10      426.33      441.97      6.51 o 
   2   2  10     1581.29     1598.96     17.96 o 
   3   2  10     1383.19     1458.90     17.41 o 
   4   2  10      465.45      445.25      8.29 o 
   5   2  10       82.20       84.13      5.13 o 
   6   2  10       40.19       39.13      4.71 o 
   7   2  10      104.34       91.98     12.20 o 
   8   2  10        7.15       11.47      8.22 o 
   0   3  10       14.43       19.39      2.66 o 
   1   3  10     1257.88     1297.10     14.70 o 
   2   3  10    11180.99    12482.38    117.28 o 
   3   3  10      450.61      502.89      8.38 o 
   4   3  10      242.32      216.79      6.42 o 
   5   3  10       48.68       44.27      4.75 o 
   6   3  10      180.56      182.02      8.63 o 
   7   3  10       83.31       89.36     13.34 o 
   8   3  10       16.27       11.85      8.11 o 
   0   4  10       30.07       27.36      2.99 o 
   1   4  10       38.84       39.91      2.37 o 
   2   4  10     1511.08     1628.96     18.74 o 
   3   4  10      832.21      767.17     14.64 o 
   4   4  10      129.16      119.67      6.44 o 
   5   4  10       31.00       30.30      6.18 o 
   6   4  10       51.88       40.85      5.31 o 
   7   4  10       52.77       33.38      9.92 o 
   8   4  10        1.16        5.71      8.32 o 
   0   5  10      523.61      564.42     11.36 o 
   1   5  10     1975.85     1875.02     19.68 o 
   2   5  10      288.04      347.87      6.75 o 
   3   5  10       43.61       57.56      3.50 o 
   4   5  10       25.70       23.91      3.34 o 
   5   5  10       23.42       19.56      3.96 o 
   6   5  10      143.57      153.39      9.06 o 
   7   5  10       31.24       33.26      8.47 o 
   8   5  10       10.03       23.12      9.83 o 
   0   6  10        9.38        7.06      2.86 o 
   1   6  10      655.32      686.86      9.50 o 
   2   6  10      574.06      571.73     12.74 o 
   3   6  10      771.81      715.27     11.17 o 
   4   6  10       69.54       78.99      5.31 o 
   5   6  10       64.78       74.75      9.51 o 
   6   6  10      400.94      367.72     19.92 o 
   7   6  10       56.27       48.49      8.74 o 
   8   6  10        0.12       -5.23      8.66 o 
   0   7  10       82.16       74.02      5.04 o 
   1   7  10      280.43      280.14      6.48 o 
   2   7  10      399.36      432.13      8.24 o 
   3   7  10      344.48      336.32      8.34 o 
   4   7  10      215.68      208.68     10.31 o 
   5   7  10       25.72       21.12      4.85 o 
   6   7  10       52.63       48.10      8.40 o 
   7   7  10       24.68        9.66      7.43 o 
   8   7  10        3.95       -5.56      8.73 o 
   0   8  10       18.79       22.44      4.01 o 
   1   8  10      344.39      359.22      8.73 o 
   2   8  10       43.09       38.20      3.47 o 
   3   8  10      443.96      439.18     11.40 o 
   4   8  10       86.57       91.53      7.35 o 
   5   8  10       57.94       58.17      8.44 o 
   6   8  10       63.86       78.98     17.39 o 
   7   8  10       14.43       19.87     13.28 o 
   8   8  10       27.14       22.15     13.24 o 
   0   9  10      252.82      249.12     18.03 o 
   1   9  10       70.91       69.39      4.33 o 
   2   9  10      440.60      412.77     11.30 o 
   3   9  10       58.98       55.36      4.97 o 
   4   9  10       57.42       48.17      5.94 o 
   5   9  10       31.60       43.43      6.72 o 
   6   9  10       35.47       32.64     10.39 o 
   7   9  10      122.83      181.87    132.24 o 
   0  10  10      174.02      180.68      9.08 o 
   1  10  10      167.59      160.78      6.27 o 
   2  10  10       27.47       32.14      4.17 o 
   3  10  10       91.95      108.96     11.05 o 
   4  10  10       52.60       42.43      6.34 o 
   5  10  10       21.56       22.48      6.29 o 
   6  10  10       12.60       17.18      8.61 o 
   7  10  10        0.71        6.79     13.32 o 
   0  11  10      303.90      254.72     10.27 o 
   1  11  10       93.19       94.41      5.51 o 
   2  11  10       31.37       38.94      5.01 o 
   3  11  10       18.66       17.98      5.47 o 
   4  11  10      248.25      224.48     11.41 o 
   5  11  10       12.96       14.07      6.59 o 
   6  11  10        8.90       26.72      9.19 o 
   7  11  10        2.41       -2.43     15.44 o 
   0  12  10      404.11      371.31     13.97 o 
   1  12  10      258.38      263.74      8.32 o 
   2  12  10       24.02       22.99      5.31 o 
   3  12  10      374.18      358.57     13.75 o 
   4  12  10        6.13        8.99      5.66 o 
   5  12  10       18.25       14.92      6.56 o 
   6  12  10        0.12        6.92      8.34 o 
   0  13  10      191.07      207.96     19.73 o 
   1  13  10       32.28       46.29      5.80 o 
   2  13  10      523.20      458.07     15.06 o 
   3  13  10       93.83      105.88      9.10 o 
   4  13  10       26.41       45.21      7.63 o 
   5  13  10       13.39       10.52      6.61 o 
   6  13  10       14.26       37.42     10.77 o 
   0  14  10      818.20      775.22     25.17 o 
   1  14  10      592.96      527.48     14.64 o 
   2  14  10       85.35      122.91      9.88 o 
   3  14  10        4.79        4.86      6.32 o 
   4  14  10        4.74        2.77      6.60 o 
   5  14  10       35.07       48.33      8.65 o 
   0  15  10        0.16        4.51      8.07 o 
   1  15  10       56.95       79.95      7.82 o 
   2  15  10       40.84       31.97      7.99 o 
   3  15  10       18.30       15.15      7.27 o 
   4  15  10        6.26        8.93      7.45 o 
   5  15  10       18.59       13.10      8.70 o 
   0  16  10       14.99       28.36     15.39 o 
   1  16  10       78.99       78.43      9.36 o 
   2  16  10       26.86       37.48      9.64 o 
   3  16  10       10.48       18.79      7.90 o 
   4  16  10       10.31       21.58      8.57 o 
   0  17  10        0.49      -13.73      9.15 o 
   1  17  10       63.36       67.92      9.79 o 
   2  17  10       13.53       -0.29      8.29 o 
   3  17  10       28.29       40.29     10.50 o 
   0  18  10        2.72       13.73     13.84 o 
   1  18  10        0.64        0.93      7.85 o 
   2  18  10       38.42       41.77      9.61 o 
   1   0  11      351.98      322.89     10.23 o 
   2   0  11     2599.66     2884.47     44.25 o 
   3   0  11        9.46       13.44      3.32 o 
   4   0  11       45.90       53.00      5.33 o 
   5   0  11      109.24      104.44     10.16 o 
   6   0  11       10.86       10.99      6.74 o 
   7   0  11       33.99       40.73     12.50 o 
   8   0  11       38.12       35.37     13.83 o 
   0   1  11        0.20        1.31      2.37 o 
   1   1  11     1528.50     1522.12     21.16 o 
   2   1  11       17.98       10.81      1.95 o 
   3   1  11      539.69      571.00     11.67 o 
   4   1  11     1099.71     1112.75     19.12 o 
   5   1  11       27.87       34.67      3.77 o 
   6   1  11      109.74       79.64      8.00 o 
   7   1  11      116.18      138.67     12.13 o 
   8   1  11        3.75       -4.02      7.88 o 
   0   2  11     5309.71     5571.43     80.35 o 
   1   2  11     2799.93     2887.61     31.02 o 
   2   2  11     3116.38     3197.86     30.80 o 
   3   2  11      414.12      482.16      9.73 o 
   4   2  11      850.78      746.50     11.40 o 
   5   2  11      308.20      315.13      9.99 o 
   6   2  11        6.37        9.43      4.84 o 
   7   2  11      122.09      126.42     11.76 o 
   8   2  11       26.62       22.45      9.49 o 
   0   3  11     4174.22     4221.94     55.72 o 
   1   3  11     1215.43     1358.81     17.41 o 
   2   3  11     4422.27     4699.96     43.98 o 
   3   3  11      921.03      993.54     13.29 o 
   4   3  11      817.65      797.09     14.53 o 
   5   3  11      412.52      401.44      9.41 o 
   6   3  11      215.53      199.60     12.37 o 
   7   3  11        6.83        2.97      7.19 o 
   8   3  11       19.14       15.20      8.90 o 
   0   4  11     2172.12     2197.97     31.46 o 
   1   4  11      920.26      856.85     10.54 o 
   2   4  11     1799.12     1726.60     18.34 o 
   3   4  11      347.30      343.79      6.95 o 
   4   4  11       57.90       55.85      3.76 o 
   5   4  11      358.13      306.06     10.70 o 
   6   4  11       80.28       76.59      7.86 o 
   7   4  11       37.67       31.62     10.22 o 
   8   4  11       25.72       37.71     10.44 o 
   0   5  11     2181.28     2227.05     32.24 o 
   1   5  11     1136.99     1158.71     13.54 o 
   2   5  11      211.74      189.66      5.27 o 
   3   5  11      297.80      245.08      7.85 o 
   4   5  11      849.34      772.53     18.72 o 
   5   5  11      323.51      304.65     14.05 o 
   6   5  11      275.04      299.60     13.28 o 
   7   5  11       31.68       39.22      8.51 o 
   8   5  11       11.17       21.51      9.49 o 
   0   6  11      151.98      179.80      6.97 o 
   1   6  11     1045.48     1080.77     16.24 o 
   2   6  11       16.70       20.05      2.75 o 
   3   6  11       77.87       64.95      3.90 o 
   4   6  11      177.50      174.32      7.51 o 
   5   6  11      156.35      148.59      7.50 o 
   6   6  11        2.12        6.11      4.80 o 
   7   6  11        0.53        4.85      7.09 o 
   8   6  11        2.07       -4.66      9.25 o 
   0   7  11        5.67        2.47      2.99 o 
   1   7  11     1482.50     1506.40     17.33 o 
   2   7  11       83.47       93.64      4.68 o 
   3   7  11      207.36      212.56      6.43 o 
   4   7  11        9.06        5.92      3.79 o 
   5   7  11       51.46       42.15      8.48 o 
   6   7  11       14.12       19.04      6.79 o 
   7   7  11       39.09       35.47      8.57 o 
   8   7  11       17.09       13.04     11.22 o 
   0   8  11       81.98       94.59      6.04 o 
   1   8  11      384.17      411.84      7.66 o 
   2   8  11       63.88       70.41      4.33 o 
   3   8  11      133.95      136.33      6.19 o 
   4   8  11      115.94      108.01      6.63 o 
   5   8  11      208.26      170.45     10.18 o 
   6   8  11       60.43       40.14     11.58 o 
   7   8  11       69.36       78.96     12.58 o 
   0   9  11      515.10      476.19     12.25 o 
   1   9  11      141.26      146.45      5.92 o 
   2   9  11      574.49      525.95     10.08 o 
   3   9  11       17.60       25.25      3.95 o 
   4   9  11       23.65       28.90      5.30 o 
   5   9  11       63.32       66.01      7.47 o 
   6   9  11       83.16       71.00     15.45 o 
   7   9  11       19.82       26.62     44.36 o 
   0  10  11      843.13      786.06     39.56 o 
   1  10  11      799.13      761.18     12.61 o 
   2  10  11      357.93      350.86      9.05 o 
   3  10  11       47.36       36.88      5.06 o 
   4  10  11       25.69       32.41      5.60 o 
   5  10  11      104.32      103.12      9.02 o 
   6  10  11        2.69        1.19      8.64 o 
   7  10  11       52.21       75.30     29.25 o 
   0  11  11      135.97      133.38      8.24 o 
   1  11  11      230.66      231.86      7.70 o 
   2  11  11      125.69      102.49      6.30 o 
   3  11  11       11.44       15.15      5.18 o 
   4  11  11      144.64      152.22      9.87 o 
   5  11  11        0.83       -0.36      5.16 o 
   6  11  11        0.10        0.38     12.91 o 
   7  11  11        6.73        7.55     10.14 o 
   0  12  11       53.53       53.18      8.36 o 
   1  12  11       69.55       72.35      5.48 o 
   2  12  11       32.59       32.48      5.02 o 
   3  12  11       96.71      100.62      8.75 o 
   4  12  11       84.59       93.89      8.85 o 
   5  12  11        4.07        0.99      6.93 o 
   6  12  11       12.38       28.70     12.29 o 
   0  13  11      977.88     1014.35     28.75 o 
   1  13  11      123.26      122.26      7.63 o 
   2  13  11      277.69      278.08     14.24 o 
   3  13  11        3.48        3.85      5.84 o 
   4  13  11       78.35       81.30      9.11 o 
   5  13  11       48.33       57.21     11.39 o 
   6  13  11       51.22       66.93     15.42 o 
   0  14  11        4.54       19.19      8.08 o 
   1  14  11      278.86      285.51     11.71 o 
   2  14  11       60.99       63.22      7.58 o 
   3  14  11        2.62        6.22      6.35 o 
   4  14  11        6.18        2.22      6.70 o 
   5  14  11       18.67       29.47      9.21 o 
   0  15  11       45.70       68.51     11.44 o 
   1  15  11       28.64       20.40      6.18 o 
   2  15  11       52.73       47.62      7.40 o 
   3  15  11       26.08       30.66      8.15 o 
   4  15  11       20.67       12.78      7.50 o 
   5  15  11        8.32       16.62     12.12 o 
   0  16  11       68.39       69.49     11.67 o 
   1  16  11       29.48       31.95      7.84 o 
   2  16  11       10.80       15.71      7.28 o 
   3  16  11       13.60       18.33      6.92 o 
   4  16  11        0.84       15.40      8.05 o 
   0  17  11        7.48       -3.05     10.58 o 
   1  17  11       24.27       32.09      8.39 o 
   2  17  11        3.67       -5.04      7.37 o 
   3  17  11        6.41        1.40      7.33 o 
   0  18  11        0.22      -13.45      8.97 o 
   1  18  11       22.59       20.77      8.79 o 
   2  18  11        1.48       -1.08      7.88 o 
   0   0  12      275.98      308.23     16.07 o 
   1   0  12     2144.36     2349.40     43.60 o 
   2   0  12      370.21      414.25     12.79 o 
   3   0  12     1520.27     1689.92     29.15 o 
   4   0  12     1618.94     1605.77     38.23 o 
   5   0  12      467.77      435.05     20.20 o 
   6   0  12       42.44       46.02      8.65 o 
   7   0  12      113.72      143.56     23.74 o 
   8   0  12        7.18        7.64     12.87 o 
   0   1  12     1099.09     1090.91     22.51 o 
   1   1  12      714.39      770.63     15.09 o 
   2   1  12      747.98      812.33     21.75 o 
   3   1  12     1200.07     1167.51     21.95 o 
   4   1  12       87.85       89.32      4.33 o 
   5   1  12       36.20       43.61      5.45 o 
   6   1  12      323.37      285.14     12.83 o 
   7   1  12       79.76       89.75     10.64 o 
   8   1  12        9.48        8.92      8.79 o 
   0   2  12     1735.43     1739.54     28.20 o 
   1   2  12     1764.61     1848.45     21.09 o 
   2   2  12      694.77      666.02      9.31 o 
   3   2  12       68.23       87.42      4.41 o 
   4   2  12      491.30      487.69      8.89 o 
   5   2  12      206.86      200.14      8.67 o 
   6   2  12       76.01       65.70      7.48 o 
   7   2  12       46.55       41.31      8.58 o 
   8   2  12        5.20        3.98     12.39 o 
   0   3  12     2335.77     2390.80     33.59 o 
   1   3  12     1818.08     2067.52     22.20 o 
   2   3  12     1753.27     1825.55     19.14 o 
   3   3  12     1685.81     1817.45     26.52 o 
   4   3  12      164.23      145.03      5.20 o 
   5   3  12      158.67      154.33      9.69 o 
   6   3  12       41.19       40.65      6.78 o 
   7   3  12       41.60       47.11      8.53 o 
   8   3  12        1.38       -1.83      8.51 o 
   0   4  12      355.07      360.99      8.61 o 
   1   4  12      527.40      494.47      7.37 o 
   2   4  12      496.86      536.54     11.81 o 
   3   4  12       43.84       46.03      3.26 o 
   4   4  12        0.69        1.35      2.53 o 
   5   4  12      281.19      240.42      9.90 o 
   6   4  12      217.84      231.69     12.70 o 
   7   4  12       15.36       12.90      9.38 o 
   8   4  12        5.84        1.45      9.75 o 
   0   5  12      994.07      934.02     16.41 o 
   1   5  12     1200.71     1229.79     14.31 o 
   2   5  12      119.03      131.35      4.21 o 
   3   5  12      146.90      164.71      5.41 o 
   4   5  12      188.60      222.49      7.12 o 
   5   5  12       76.36       78.42      6.81 o 
   6   5  12      131.47      137.04     10.40 o 
   7   5  12       21.36       20.39      8.26 o 
   8   5  12        4.86        5.43      9.96 o 
   0   6  12        7.05        8.51      2.98 o 
   1   6  12      905.70      911.70     11.80 o 
   2   6  12      708.55      730.86     11.14 o 
   3   6  12       79.19       85.83      4.81 o 
   4   6  12      107.69      105.99      5.49 o 
   5   6  12       68.01       62.38      7.12 o 
   6   6  12        4.26        0.20      6.39 o 
   7   6  12       45.00       52.49      9.55 o 
   8   6  12        0.37       -2.24     11.97 o 
   0   7  12      358.57      329.45      9.22 o 
   1   7  12      663.94      648.96      9.70 o 
   2   7  12      231.84      233.34     10.13 o 
   3   7  12       24.69       25.02      3.37 o 
   4   7  12      164.83      172.18     13.23 o 
   5   7  12       55.15       60.77      6.75 o 
   6   7  12      112.69      102.41      9.64 o 
   7   7  12       13.03       21.28      8.61 o 
   8   7  12        2.44        9.26     13.21 o 
   0   8  12      749.09      789.69     16.05 o 
   1   8  12       50.33       54.84      3.61 o 
   2   8  12      952.01      886.78     13.36 o 
   3   8  12       54.84       59.50      4.66 o 
   4   8  12       92.19       92.07      6.41 o 
   5   8  12       52.54       47.75      6.51 o 
   6   8  12       21.99        8.08      7.91 o 
   7   8  12        6.51       14.39     10.04 o 
   0   9  12      466.73      449.24     12.02 o 
   1   9  12      465.43      430.03      8.60 o 
   2   9  12      128.99      109.44      5.42 o 
   3   9  12       11.89       16.56      3.93 o 
   4   9  12        9.32        9.65      4.09 o 
   5   9  12       31.61       21.20      5.69 o 
   6   9  12       13.31        8.65      7.83 o 
   7   9  12       28.16       24.07     10.10 o 
   0  10  12      339.47      321.04     12.04 o 
   1  10  12      509.21      446.95     10.02 o 
   2  10  12       72.74       88.29      7.14 o 
   3  10  12      436.31      396.39     11.25 o 
   4  10  12       13.13        3.84      4.25 o 
   5  10  12       32.44       38.44      7.12 o 
   6  10  12        8.92        2.31      7.91 o 
   7  10  12        3.06       22.80     10.84 o 
   0  11  12       44.79       46.94      6.09 o 
   1  11  12      177.27      180.87      7.12 o 
   2  11  12       11.30        7.27      3.92 o 
   3  11  12      254.80      213.98      9.41 o 
   4  11  12       88.96       97.74      8.26 o 
   5  11  12        4.57        3.52      5.81 o 
   6  11  12       14.59        3.50      8.53 o 
   0  12  12     1136.47     1085.60     27.01 o 
   1  12  12      244.50      237.68      8.22 o 
   2  12  12       68.88       68.62      6.44 o 
   3  12  12      155.86      168.76      9.05 o 
   4  12  12       22.25       24.15      6.14 o 
   5  12  12       14.50       27.26      7.46 o 
   6  12  12        8.00       11.32      9.42 o 
   0  13  12      599.98      572.49     18.51 o 
   1  13  12      124.13      132.38      8.82 o 
   2  13  12      595.99      609.40     15.86 o 
   3  13  12       80.68       86.46      7.78 o 
   4  13  12        4.53       -0.16      5.57 o 
   5  13  12        8.14        9.30      7.15 o 
   6  13  12       36.64       49.69     11.48 o 
   0  14  12      202.47      220.64     23.19 o 
   1  14  12       34.31       26.89      7.31 o 
   2  14  12       12.66       12.85      5.94 o 
   3  14  12        0.24       -4.99      5.28 o 
   4  14  12        2.53        5.72      6.46 o 
   5  14  12       18.12       24.06      7.94 o 
   0  15  12      374.23      363.37     19.05 o 
   1  15  12       29.22       32.96      6.74 o 
   2  15  12        1.52        5.75      6.29 o 
   3  15  12        1.79        9.50      6.23 o 
   4  15  12       21.56       23.16      7.84 o 
   5  15  12       10.31        3.77      7.92 o 
   0  16  12       49.16       43.65     10.91 o 
   1  16  12       16.39       19.37      7.81 o 
   2  16  12       28.91       28.23      7.83 o 
   3  16  12        3.08        4.76      6.64 o 
   4  16  12       10.20       16.57      7.89 o 
   0  17  12       30.88       54.47     11.99 o 
   1  17  12       31.14       36.52      8.73 o 
   2  17  12       36.90       40.54      8.87 o 
   3  17  12        7.13        9.74      8.30 o 
   0  18  12        0.61        5.36     10.20 o 
   1  18  12       17.05       29.56      9.30 o 
   1   0  13      202.59      232.81     14.01 o 
   2   0  13        9.89       19.26      6.93 o 
   3   0  13      326.97      327.72     10.73 o 
   4   0  13     1031.87      993.14     85.25 o 
   5   0  13       22.32       28.04      6.02 o 
   6   0  13      177.21      148.90     12.63 o 
   7   0  13       18.73        4.87     10.24 o 
   8   0  13        4.38        7.26     16.23 o 
   0   1  13     2385.22     2670.02     48.14 o 
   1   1  13      323.64      379.34     11.19 o 
   2   1  13       64.24       69.70      4.83 o 
   3   1  13      374.81      429.14     10.93 o 
   4   1  13       49.05       49.83      4.48 o 
   5   1  13      280.67      275.81      8.99 o 
   6   1  13       56.60       56.22      7.41 o 
   7   1  13        3.01       12.13      7.67 o 
   8   1  13       15.68        5.04      8.74 o 
   0   2  13      118.86      107.73      5.02 o 
   1   2  13      768.38      809.37     10.92 o 
   2   2  13      244.32      283.90      5.81 o 
   3   2  13      223.49      241.49      5.74 o 
   4   2  13        3.61        5.70      2.89 o 
   5   2  13      317.85      311.69     10.68 o 
   6   2  13       74.93       77.87      8.10 o 
   7   2  13      103.07      126.68     12.39 o 
   8   2  13       11.09       11.61      9.03 o 
   0   3  13      175.88      184.15      6.72 o 
   1   3  13      358.08      312.94      7.26 o 
   2   3  13      660.12      696.38      9.44 o 
   3   3  13      288.92      309.30     10.07 o 
   4   3  13        8.20        3.72      2.96 o 
   5   3  13      581.63      611.77     19.58 o 
   6   3  13       37.83       46.86      7.50 o 
   7   3  13       23.70       16.15      7.43 o 
   8   3  13        2.98        6.25      9.19 o 
   0   4  13      693.41      736.97     32.43 o 
   1   4  13      642.86      636.18     10.47 o 
   2   4  13      601.11      626.58      9.90 o 
   3   4  13      175.14      165.03      5.25 o 
   4   4  13      494.44      440.77     10.30 o 
   5   4  13      190.09      191.72     10.53 o 
   6   4  13       63.33       67.78      8.20 o 
   7   4  13       60.23       71.58     10.24 o 
   8   4  13        1.91        1.29      9.64 o 
   0   5  13      529.05      503.49     11.08 o 
   1   5  13      618.78      651.24     11.34 o 
   2   5  13      258.17      246.75      6.54 o 
   3   5  13      173.98      163.20      5.45 o 
   4   5  13      266.47      290.69      9.04 o 
   5   5  13       16.43       16.27      5.65 o 
   6   5  13      205.90      222.65     14.53 o 
   7   5  13       21.96       19.52      9.82 o 
   8   5  13       24.31       13.78     11.13 o 
   0   6  13      701.91      748.34     18.22 o 
   1   6  13      180.62      167.14      5.01 o 
   2   6  13      128.09      132.69      5.02 o 
   3   6  13      373.07      360.66     10.27 o 
   4   6  13        8.34        6.95      3.67 o 
   5   6  13      258.84      208.02     15.51 o 
   6   6  13      151.98      171.10     13.82 o 
   7   6  13        1.77        8.71      7.78 o 
   8   6  13        4.50        1.04     12.68 o 
   0   7  13      121.45      109.02      6.14 o 
   1   7  13      105.87      108.22      4.34 o 
   2   7  13       80.26       96.72      4.67 o 
   3   7  13       14.48       18.36      3.25 o 
   4   7  13       37.14       34.55      5.30 o 
   5   7  13        5.19       -0.62      5.00 o 
   6   7  13        4.25       11.40      7.36 o 
   7   7  13        1.11        0.53      7.87 o 
   0   8  13      357.90      321.26     12.14 o 
   1   8  13       26.37       21.84      2.99 o 
   2   8  13      624.24      614.04     10.83 o 
   3   8  13       44.28       52.17      4.57 o 
   4   8  13       76.14       78.47      8.22 o 
   5   8  13       66.01       82.01      9.89 o 
   6   8  13       17.26       20.53      9.15 o 
   7   8  13        1.99        0.01      9.22 o 
   0   9  13      557.17      594.94     14.31 o 
   1   9  13      249.23      248.38      6.71 o 
   2   9  13      223.36      207.22      7.06 o 
   3   9  13       16.35       18.64      4.04 o 
   4   9  13       40.34       44.03      6.02 o 
   5   9  13       11.90       30.47      7.10 o 
   6   9  13        3.79        8.33      8.23 o 
   7   9  13       16.91       29.81     11.65 o 
   0  10  13      340.01      295.74     11.90 o 
   1  10  13      639.29      602.06     10.57 o 
   2  10  13      363.30      364.57     10.91 o 
   3  10  13       37.83       35.60      5.07 o 
   4  10  13      146.08      157.46      9.52 o 
   5  10  13       96.69       90.25      9.45 o 
   6  10  13        8.42       10.91      8.27 o 
   7  10  13       27.53       51.71     26.53 o 
   0  11  13        0.46       -1.57      4.54 o 
   1  11  13      473.18      469.44     10.34 o 
   2  11  13       52.90       49.23      5.14 o 
   3  11  13      517.02      501.13     13.28 o 
   4  11  13        5.99        0.59      5.05 o 
   5  11  13        0.83       -0.13      6.70 o 
   6  11  13       18.06       25.61      9.70 o 
   0  12  13      105.14      125.65      8.99 o 
   1  12  13       73.22       93.19      7.78 o 
   2  12  13       78.38       86.90      6.51 o 
   3  12  13       31.06       33.09      5.76 o 
   4  12  13       10.08       10.04      6.27 o 
   5  12  13        3.38        4.77      7.34 o 
   6  12  13       17.45       28.60     11.13 o 
   0  13  13        0.00        9.69      6.79 o 
   1  13  13       82.54       93.23      6.53 o 
   2  13  13      116.59      114.94      8.03 o 
   3  13  13       62.43       69.69      7.72 o 
   4  13  13       43.81       36.19      7.70 o 
   5  13  13       16.53       35.59      9.22 o 
   6  13  13        3.42       -3.07      8.45 o 
   0  14  13      151.71      141.68     17.30 o 
   1  14  13      140.65      155.43      8.92 o 
   2  14  13       10.84        8.29      5.96 o 
   3  14  13       11.67        8.72      6.08 o 
   4  14  13        3.63        2.29      6.60 o 
   5  14  13       16.19        9.82      8.51 o 
   0  15  13       68.86       78.35     11.29 o 
   1  15  13       19.24       13.47      7.28 o 
   2  15  13      244.67      276.90     12.89 o 
   3  15  13       25.16       26.76      7.04 o 
   4  15  13        4.21        7.18      7.00 o 
   0  16  13        0.11       -1.13      8.89 o 
   1  16  13        7.02       11.10      7.69 o 
   2  16  13        9.44       12.42      6.88 o 
   3  16  13       32.51       38.98      8.82 o 
   4  16  13        3.75        2.13      7.09 o 
   0  17  13       26.11       32.37     10.99 o 
   1  17  13       17.46       15.40      8.40 o 
   2  17  13        9.84        5.80      8.39 o 
   0  18  13        0.11        4.22     13.76 o 
   0   0  14      616.72      622.58     17.77 o 
   1   0  14      272.47      310.70     10.95 o 
   2   0  14      232.14      201.63      9.68 o 
   3   0  14      324.53      300.88     12.34 o 
   4   0  14     3931.17     3883.71    198.83 o 
   5   0  14      709.86      621.16     44.18 o 
   6   0  14       61.52       71.58     10.01 o 
   7   0  14       10.24       17.56     11.39 o 
   8   0  14        1.97        0.17     12.19 o 
   0   1  14      173.49      172.41      8.96 o 
   1   1  14     2154.94     2315.66     31.10 o 
   2   1  14      661.13      660.62     12.66 o 
   3   1  14      723.32      634.73     12.89 o 
   4   1  14      766.83      719.18     14.34 o 
   5   1  14      286.20      269.03      9.12 o 
   6   1  14      189.16      176.94     11.12 o 
   7   1  14       54.84       60.82      9.91 o 
   8   1  14        2.28       -4.98      8.82 o 
   0   2  14       27.08       18.60      3.00 o 
   1   2  14      544.09      561.64      9.57 o 
   2   2  14       34.28       39.10      2.98 o 
   3   2  14       26.78       24.24      3.49 o 
   4   2  14      770.23      710.31     16.17 o 
   5   2  14      361.79      328.06     11.16 o 
   6   2  14      211.09      194.30     10.97 o 
   7   2  14        5.04        0.72      7.41 o 
   8   2  14       11.74       11.33      9.84 o 
   0   3  14       44.00       42.27      3.52 o 
   1   3  14      440.06      503.87      8.72 o 
   2   3  14      180.81      201.00      4.77 o 
   3   3  14      942.85      883.28     15.00 o 
   4   3  14      249.66      249.96      8.42 o 
   5   3  14      265.03      268.83     15.82 o 
   6   3  14        0.45        8.76      5.71 o 
   7   3  14        1.83        8.82      7.02 o 
   8   3  14       16.42       17.17     10.15 o 
   0   4  14      110.72      114.60      5.34 o 
   1   4  14      462.48      455.23      8.87 o 
   2   4  14       83.88       83.76      3.38 o 
   3   4  14      119.12      134.48      8.05 o 
   4   4  14      132.94      124.34      6.49 o 
   5   4  14       16.91       12.63      7.14 o 
   6   4  14       38.87       41.10      7.48 o 
   7   4  14        5.14       -3.15      7.91 o 
   8   4  14        5.14       -1.00     10.77 o 
   0   5  14      137.25      113.26      5.71 o 
   1   5  14      476.24      473.58      7.71 o 
   2   5  14      100.13       91.19      4.51 o 
   3   5  14      294.04      287.75      9.50 o 
   4   5  14        6.51        9.13      4.25 o 
   5   5  14      104.25      101.45      8.69 o 
   6   5  14      143.76      147.52     10.80 o 
   7   5  14        2.35       -1.07      7.93 o 
   8   5  14       23.00       33.73     12.18 o 
   0   6  14        0.11       -2.35      2.74 o 
   1   6  14      230.55      247.37      5.87 o 
   2   6  14       74.19       73.34      4.20 o 
   3   6  14       64.88       68.76      4.68 o 
   4   6  14       10.25        6.10      4.12 o 
   5   6  14      191.43      167.21     19.49 o 
   6   6  14        0.16        8.31      6.95 o 
   7   6  14        5.57       10.50      8.18 o 
   8   6  14        4.09        7.38     13.04 o 
   0   7  14       11.37        6.63      3.39 o 
   1   7  14       61.38       57.09      3.64 o 
   2   7  14       84.67       91.49      4.71 o 
   3   7  14       30.28       28.03      3.93 o 
   4   7  14      245.78      262.56     12.40 o 
   5   7  14       80.98       78.16      8.08 o 
   6   7  14       13.07       20.43     11.32 o 
   7   7  14       13.56        7.04      8.67 o 
   0   8  14      591.96      577.04     16.07 o 
   1   8  14      133.75      140.34      5.86 o 
   2   8  14       84.50       82.93      4.81 o 
   3   8  14      468.27      471.42     11.56 o 
   4   8  14       34.21       25.62      6.10 o 
   5   8  14        0.78       -0.44      5.53 o 
   6   8  14        6.38        4.51      7.29 o 
   7   8  14       42.92       44.10     12.86 o 
   0   9  14      386.90      351.64     11.21 o 
   1   9  14      158.40      169.31      5.92 o 
   2   9  14      143.70      129.18      6.12 o 
   3   9  14       88.33       92.99      6.89 o 
   4   9  14      138.97      149.06     10.14 o 
   5   9  14       51.93       58.66      8.71 o 
   6   9  14       14.12       13.85      9.12 o 
   7   9  14        4.87        8.00     11.10 o 
   0  10  14     1419.44     1450.49     26.19 o 
   1  10  14      205.94      209.39      6.80 o 
   2  10  14        1.19        4.70      3.64 o 
   3  10  14       49.83       50.98      6.45 o 
   4  10  14        0.72        5.68      4.97 o 
   5  10  14        4.07        7.93      6.49 o 
   6  10  14       17.42       20.14      9.31 o 
   7  10  14       21.02       31.77     18.65 o 
   0  11  14      524.20      469.84     13.74 o 
   1  11  14      950.33      924.59     15.14 o 
   2  11  14      348.94      311.69      9.79 o 
   3  11  14       65.50       66.65      7.14 o 
   4  11  14       44.89       43.62      6.61 o 
   5  11  14       27.28       43.43      9.41 o 
   6  11  14       18.86       25.41     10.13 o 
   0  12  14      489.89      454.40     14.17 o 
   1  12  14      201.32      195.27      7.83 o 
   2  12  14       35.92       41.23      5.50 o 
   3  12  14       65.67       71.09      7.37 o 
   4  12  14       21.02       19.24      6.22 o 
   5  12  14       29.88       63.38     10.57 o 
   6  12  14        5.73        2.42      8.67 o 
   0  13  14       83.49       88.20      8.54 o 
   1  13  14      271.36      300.07      9.71 o 
   2  13  14        6.16        7.57      5.47 o 
   3  13  14       14.11       10.10      7.19 o 
   4  13  14       19.35       13.84      7.75 o 
   5  13  14        2.05        7.90      8.18 o 
   0  14  14      136.03      136.18     11.64 o 
   1  14  14       64.99       57.25      6.45 o 
   2  14  14      102.57      118.73      9.24 o 
   3  14  14        3.34       -2.95      6.21 o 
   4  14  14       31.21       24.71      8.38 o 
   5  14  14        4.57        5.64      8.72 o 
   0  15  14        0.63       18.05      8.99 o 
   1  15  14        0.84        4.95      5.79 o 
   2  15  14       37.74       57.19      7.94 o 
   3  15  14        5.82        2.90      6.74 o 
   4  15  14        0.93        2.84      7.11 o 
   0  16  14       16.36       29.05     10.85 o 
   1  16  14       49.98       51.93      9.23 o 
   2  16  14       29.28       24.26      7.28 o 
   3  16  14        9.39       22.62      8.10 o 
   0  17  14        0.77       -4.36      9.33 o 
   1  17  14       30.57       17.35      8.50 o 
   2  17  14       17.44       18.83      8.28 o 
   1   0  15      441.49      430.19     13.24 o 
   2   0  15      398.32      412.35     19.45 o 
   3   0  15       20.06       20.14      5.26 o 
   4   0  15      944.72      844.46     38.71 o 
   5   0  15      431.34      448.96     21.56 o 
   6   0  15        0.32        2.78      6.64 o 
   7   0  15        2.52       14.00     10.77 o 
   8   0  15        9.92       20.79     15.47 o 
   0   1  15     2703.40     2967.59     45.67 o 
   1   1  15      140.14      147.36      5.84 o 
   2   1  15       73.83       62.99      5.83 o 
   3   1  15     1058.28     1073.31     26.19 o 
   4   1  15      272.40      242.38      9.32 o 
   5   1  15      721.32      654.90     19.59 o 
   6   1  15      159.98      145.39     10.33 o 
   7   1  15       37.20       37.87      9.30 o 
   8   1  15        1.35        8.79      9.80 o 
   0   2  15        1.93        1.76      3.94 o 
   1   2  15      754.27      732.92     11.61 o 
   2   2  15      169.24      173.51      6.86 o 
   3   2  15      597.29      538.91     16.24 o 
   4   2  15      572.30      539.80     11.88 o 
   5   2  15      106.57      114.33      7.61 o 
   6   2  15        7.14       14.86      6.10 o 
   7   2  15        4.00        6.91      7.75 o 
   8   2  15        1.35       -5.67      9.48 o 
   0   3  15      348.19      328.65      8.33 o 
   1   3  15        0.84        7.40      1.90 o 
   2   3  15      138.10      127.28      6.09 o 
   3   3  15      503.28      502.52     15.80 o 
   4   3  15       85.30       85.96      5.88 o 
   5   3  15        4.57        0.13      5.24 o 
   6   3  15      157.76      154.37     12.14 o 
   7   3  15        9.52       12.69      7.33 o 
   8   3  15       20.40       28.02     11.35 o 
   0   4  15       49.97       55.20      4.26 o 
   1   4  15      282.80      265.76      5.61 o 
   2   4  15      654.63      681.65     11.35 o 
   3   4  15       12.99       12.21      3.65 o 
   4   4  15      282.60      269.74      9.05 o 
   5   4  15      207.17      186.55     12.60 o 
   6   4  15       32.38       33.37      7.34 o 
   7   4  15       38.65       44.79      9.72 o 
   8   4  15        3.04        6.28     11.28 o 
   0   5  15       96.16       71.03      6.71 o 
   1   5  15      885.66      838.24     12.36 o 
   2   5  15       86.41       84.59      4.66 o 
   3   5  15       67.58       64.77      6.49 o 
   4   5  15       72.61       72.58      6.44 o 
   5   5  15      111.58      101.80      8.83 o 
   6   5  15      125.70      132.60     13.84 o 
   7   5  15       11.11       22.85      9.52 o 
   8   5  15       18.18       18.01     12.04 o 
   0   6  15       41.13       48.57      4.70 o 
   1   6  15      174.68      158.68      4.97 o 
   2   6  15        5.75        8.78      2.75 o 
   3   6  15        6.32        7.52      3.69 o 
   4   6  15      218.71      232.85     11.13 o 
   5   6  15       11.36       15.32      6.02 o 
   6   6  15       56.15       34.90      7.43 o 
   7   6  15        6.59       11.51      7.68 o 
   0   7  15       57.46       74.06      7.76 o 
   1   7  15      336.47      327.00      7.02 o 
   2   7  15       55.22       52.52      4.00 o 
   3   7  15       28.27       27.07      4.06 o 
   4   7  15       63.70       70.28      7.96 o 
   5   7  15      209.36      195.07     19.87 o 
   6   7  15       33.40       33.53      7.86 o 
   7   7  15       10.12       28.34      9.55 o 
   0   8  15      747.16      675.05     28.68 o 
   1   8  15      309.55      274.71      6.96 o 
   2   8  15       13.02       14.79      3.35 o 
   3   8  15       10.62        9.24      4.07 o 
   4   8  15       14.22       11.89      5.65 o 
   5   8  15       30.29       42.57      7.74 o 
   6   8  15       27.12       43.29     15.86 o 
   7   8  15       17.23       24.92     11.43 o 
   0   9  15        0.01        1.11      4.32 o 
   1   9  15      383.18      378.15      8.23 o 
   2   9  15      106.68       93.55      5.37 o 
   3   9  15      307.56      296.53     11.97 o 
   4   9  15       18.76       31.71      6.76 o 
   5   9  15       21.24       23.39      7.47 o 
   6   9  15       12.73       19.96      8.27 o 
   7   9  15       31.25       21.32     11.71 o 
   0  10  15      261.06      245.27     10.34 o 
   1  10  15      173.19      167.30      6.84 o 
   2  10  15       70.71       64.54      5.26 o 
   3  10  15      278.36      243.60     14.51 o 
   4  10  15       65.38       57.94      7.98 o 
   5  10  15       27.48       29.92      7.60 o 
   6  10  15       16.03       23.04     14.25 o 
   0  11  15       43.44       33.94      6.20 o 
   1  11  15       75.72       72.61      5.58 o 
   2  11  15      215.99      224.79      8.65 o 
   3  11  15      490.63      477.54     14.37 o 
   4  11  15       12.13       11.98      6.51 o 
   5  11  15        5.70       11.98      7.18 o 
   6  11  15        0.50       -2.90      8.78 o 
   0  12  15       63.56       75.39      7.86 o 
   1  12  15      250.55      249.79      9.38 o 
   2  12  15       73.13       77.92      6.40 o 
   3  12  15        2.26        4.09      5.40 o 
   4  12  15        9.86        5.35      6.51 o 
   5  12  15        4.33       18.80      8.80 o 
   6  12  15       21.14       13.63     10.01 o 
   0  13  15        9.06       15.23      6.59 o 
   1  13  15       14.28       13.97      4.78 o 
   2  13  15       18.08        9.53      5.46 o 
   3  13  15      183.35      193.64     11.13 o 
   4  13  15        1.07       -5.27      7.01 o 
   5  13  15        8.38        4.33      8.61 o 
   0  14  15       18.89       26.69      8.66 o 
   1  14  15        2.08        2.55      5.12 o 
   2  14  15      164.00      181.41     12.49 o 
   3  14  15       45.54       40.23      8.04 o 
   4  14  15        6.98       15.50      7.71 o 
   5  14  15        3.27        9.79      9.72 o 
   0  15  15       18.48       22.57      9.59 o 
   1  15  15       38.24       35.32      6.77 o 
   2  15  15        9.60        0.56      6.47 o 
   3  15  15       15.74       10.22      7.18 o 
   4  15  15        4.79        3.26      7.91 o 
   0  16  15       61.27       69.63     12.28 o 
   1  16  15       23.17       26.88      8.50 o 
   2  16  15       38.69       28.18      8.58 o 
   3  16  15       22.77       25.02      9.98 o 
   0  17  15        7.00       -0.10     10.13 o 
   1  17  15       16.40       17.55      8.58 o 
   2  17  15       28.28       24.23      9.89 o 
   0   0  16      523.91      524.74     16.27 o 
   1   0  16      738.36      691.73     18.24 o 
   2   0  16       54.58       43.79     12.86 o 
   3   0  16      651.65      649.20     19.14 o 
   4   0  16     1079.80     1048.28     27.15 o 
   5   0  16        2.63        0.12      5.23 o 
   6   0  16      100.57       94.35     11.67 o 
   7   0  16        7.09       16.41     12.43 o 
   8   0  16        0.60        9.53     14.15 o 
   0   1  16       77.90       71.35      4.41 o 
   1   1  16      181.10      202.15      6.84 o 
   2   1  16       63.69       73.43      5.13 o 
   3   1  16      105.73      109.25      6.37 o 
   4   1  16      217.54      232.48      8.57 o 
   5   1  16      591.42      579.60     13.23 o 
   6   1  16       24.28       24.57      6.48 o 
   7   1  16       43.60       44.60      9.85 o 
   8   1  16        2.13       -2.34      9.74 o 
   0   2  16      845.51      811.61     16.26 o 
   1   2  16      904.45      900.95     13.62 o 
   2   2  16      219.58      214.66      7.69 o 
   3   2  16       34.23       54.62      4.72 o 
   4   2  16     2743.96     2621.73     34.97 o 
   5   2  16      190.79      168.55      8.98 o 
   6   2  16       57.32       66.88      8.27 o 
   7   2  16        6.47        8.23      7.83 o 
   8   2  16        0.08       -4.19     10.20 o 
   0   3  16      112.28      116.03      5.41 o 
   1   3  16      281.79      274.50      6.07 o 
   2   3  16      120.23      117.14      5.84 o 
   3   3  16      181.54      153.17      6.90 o 
   4   3  16       79.08       84.32      5.92 o 
   5   3  16      163.62      167.97      9.08 o 
   6   3  16        9.39        6.45      5.99 o 
   7   3  16       19.67       20.30      7.84 o 
   8   3  16       16.89       14.82     10.86 o 
   0   4  16      180.37      169.62      7.71 o 
   1   4  16      154.31      193.64      5.48 o 
   2   4  16       66.60       60.78      4.72 o 
   3   4  16      194.62      174.17      8.54 o 
   4   4  16       80.79       75.57      6.02 o 
   5   4  16        0.93        5.32      5.44 o 
   6   4  16       19.93       26.16      7.24 o 
   7   4  16        8.51        5.53      9.92 o 
   8   4  16        2.71       -3.78     10.95 o 
   0   5  16      253.62      253.51      8.25 o 
   1   5  16      320.88      275.88      6.08 o 
   2   5  16      110.12      116.79      6.12 o 
   3   5  16      121.53      122.35      6.52 o 
   4   5  16       77.39       80.86      6.91 o 
   5   5  16       60.54       65.77      7.83 o 
   6   5  16       80.38       86.07     12.88 o 
   7   5  16        5.47       16.05      9.21 o 
   0   6  16       74.27       67.38      5.36 o 
   1   6  16      401.20      405.74      7.56 o 
   2   6  16       48.36       48.68      4.27 o 
   3   6  16       26.20       21.67      5.25 o 
   4   6  16        4.27       -3.39      4.23 o 
   5   6  16       15.35       20.87      6.48 o 
   6   6  16       17.12       26.86      7.24 o 
   7   6  16       28.67       24.91      8.57 o 
   0   7  16      177.74      191.74     13.15 o 
   1   7  16      283.83      260.19      6.54 o 
   2   7  16      101.72      109.08      5.76 o 
   3   7  16      122.34      140.57      9.28 o 
   4   7  16       77.77       98.44      8.99 o 
   5   7  16        8.19        1.21      6.24 o 
   6   7  16       89.71       97.44     10.20 o 
   7   7  16        5.32        4.61      8.07 o 
   0   8  16     1960.20     1859.94     30.50 o 
   1   8  16       45.85       46.05      4.13 o 
   2   8  16       54.42       50.77      4.62 o 
   3   8  16       51.56       54.90      6.59 o 
   4   8  16       25.89       33.31      6.83 o 
   5   8  16        4.20       -4.31      6.13 o 
   6   8  16       40.39       59.64     14.39 o 
   7   8  16        9.82       10.27     11.65 o 
   0   9  16      558.80      574.01     16.30 o 
   1   9  16      744.90      737.80     12.68 o 
   2   9  16      108.68      111.17      6.74 o 
   3   9  16      207.97      205.69     10.10 o 
   4   9  16       97.27       84.33      8.75 o 
   5   9  16       34.52       52.43      8.53 o 
   6   9  16       19.13       32.76      9.12 o 
   7   9  16       28.18       28.98     13.07 o 
   0  10  16        0.31        2.11      4.58 o 
   1  10  16       30.36       39.68      4.66 o 
   2  10  16      223.61      220.62      8.38 o 
   3  10  16       24.56       21.87      6.71 o 
   4  10  16       32.37       20.53      6.96 o 
   5  10  16       22.33       23.81      7.72 o 
   6  10  16       15.33       16.95      8.46 o 
   0  11  16      583.00      542.82     15.19 o 
   1  11  16      830.59      818.40     14.41 o 
   2  11  16       49.63       41.35      5.71 o 
   3  11  16      108.47      114.60      9.98 o 
   4  11  16       38.60       34.69     10.45 o 
   5  11  16       19.87       20.87      8.00 o 
   6  11  16        4.25        7.73      9.14 o 
   0  12  16      327.95      349.50     13.27 o 
   1  12  16       40.35       40.19      5.19 o 
   2  12  16        2.47        5.43      4.90 o 
   3  12  16       39.72       39.51      7.57 o 
   4  12  16        4.12       -2.64      7.01 o 
   5  12  16        6.02        6.44      8.34 o 
   0  13  16       32.12       36.91      8.43 o 
   1  13  16      101.62      101.46      7.00 o 
   2  13  16      245.30      278.07     12.38 o 
   3  13  16        4.25        0.61      6.83 o 
   4  13  16        4.00        0.18      7.25 o 
   5  13  16       17.32        8.86      8.81 o 
   0  14  16        2.01        8.48      7.68 o 
   1  14  16       39.68       33.39      6.17 o 
   2  14  16       29.55       35.31      7.41 o 
   3  14  16        0.49       -6.21      6.77 o 
   4  14  16       11.60       19.23      8.24 o 
   0  15  16        2.82       -5.01      8.09 o 
   1  15  16        0.60       -4.22      5.29 o 
   2  15  16        4.78        4.79      7.17 o 
   3  15  16        4.41        5.58      8.08 o 
   4  15  16        6.92       29.15      9.32 o 
   0  16  16        9.00       25.95     10.71 o 
   1  16  16        2.43        0.44      8.34 o 
   2  16  16        4.30       -3.46      7.34 o 
   3  16  16       19.47       21.49      9.64 o 
   0  17  16        4.58       -9.21      9.66 o 
   1  17  16       21.69       30.33     10.11 o 
   1   0  17     1460.51     1479.72     31.81 o 
   2   0  17      467.49      485.95     21.65 o 
   3   0  17        6.61       12.01      7.16 o 
   4   0  17      444.51      428.13     16.38 o 
   5   0  17      345.00      335.77     29.73 o 
   6   0  17       59.62       52.77      9.64 o 
   7   0  17        0.02        4.10     11.15 o 
   8   0  17       42.90       59.53     17.70 o 
   0   1  17      372.30      381.69      9.83 o 
   1   1  17      125.91      126.39      5.86 o 
   2   1  17      499.95      563.37     12.21 o 
   3   1  17      267.42      241.63     10.36 o 
   4   1  17     1264.58     1210.61     21.54 o 
   5   1  17       58.05       67.00      9.63 o 
   6   1  17        0.22       -0.18      5.80 o 
   7   1  17       25.33       43.51      9.88 o 
   8   1  17       24.27       24.08     11.17 o 
   0   2  17       57.10       53.53      4.40 o 
   1   2  17       16.31       11.99      3.17 o 
   2   2  17      204.72      193.47      8.29 o 
   3   2  17      264.84      241.46      8.35 o 
   4   2  17      837.45      789.07     21.42 o 
   5   2  17       75.16       92.90      8.61 o 
   6   2  17       94.42       86.21      9.46 o 
   7   2  17       23.08       11.65      8.18 o 
   8   2  17        9.97       11.21     11.55 o 
   0   3  17     1042.48     1056.13     18.35 o 
   1   3  17        5.15       13.47      2.81 o 
   2   3  17      102.07      124.34      7.94 o 
   3   3  17      397.15      337.66     12.21 o 
   4   3  17       36.90       31.73      4.87 o 
   5   3  17      935.38      900.42     37.93 o 
   6   3  17       13.48       15.29      6.58 o 
   7   3  17        7.35       20.45      8.22 o 
   0   4  17      110.46      106.66      5.63 o 
   1   4  17      870.56      838.15     12.12 o 
   2   4  17      240.73      243.31      8.96 o 
   3   4  17       44.15       53.00      5.06 o 
   4   4  17      405.06      411.32     14.66 o 
   5   4  17      301.98      326.99     23.45 o 
   6   4  17       13.20       25.24      8.56 o 
   7   4  17       10.95       17.48      9.50 o 
   0   5  17        9.03        3.43      4.16 o 
   1   5  17      219.00      209.65      6.74 o 
   2   5  17       87.79       88.00      5.72 o 
   3   5  17      145.42      143.18      7.27 o 
   4   5  17       61.66       67.80      6.67 o 
   5   5  17       20.65       28.74      6.58 o 
   6   5  17       40.13       43.74      8.24 o 
   7   5  17       23.54       35.63     10.30 o 
   0   6  17      437.24      485.50     18.23 o 
   1   6  17      103.03       91.91      5.20 o 
   2   6  17       25.13       23.99      4.11 o 
   3   6  17       97.35       88.30      6.21 o 
   4   6  17       12.91       11.14      5.04 o 
   5   6  17       22.27       22.30      6.53 o 
   6   6  17       17.88       19.08      7.88 o 
   7   6  17        0.03       -1.98      7.82 o 
   0   7  17       62.78       84.45      6.32 o 
   1   7  17      187.12      200.71     10.55 o 
   2   7  17       61.05       58.77      6.89 o 
   3   7  17      171.90      183.80      8.43 o 
   4   7  17      115.72      107.47      9.25 o 
   5   7  17       33.16       30.95      7.71 o 
   6   7  17       17.38       17.63      7.62 o 
   7   7  17       14.16       16.67      9.02 o 
   0   8  17     1679.42     1499.16     26.28 o 
   1   8  17      473.71      439.61     10.06 o 
   2   8  17      101.85      107.50      7.26 o 
   3   8  17       20.25       20.98      5.45 o 
   4   8  17      145.50      169.26     11.36 o 
   5   8  17        8.94       24.91      7.70 o 
   6   8  17       15.66       23.35      9.13 o 
   7   8  17       13.71       11.42     10.62 o 
   0   9  17        0.55       -3.56      4.56 o 
   1   9  17      137.22      145.48      6.85 o 
   2   9  17      143.12      140.01      7.61 o 
   3   9  17      158.03      123.34     12.23 o 
   4   9  17        4.84       -0.10      5.93 o 
   5   9  17        7.21       22.26      7.62 o 
   6   9  17       38.39       35.38     11.09 o 
   0  10  17      774.23      744.46     19.70 o 
   1  10  17      488.26      471.98     11.31 o 
   2  10  17       66.56       68.76      6.40 o 
   3  10  17       14.00       12.72      6.78 o 
   4  10  17        6.61       20.12      7.58 o 
   5  10  17       28.48       48.76      8.91 o 
   6  10  17        5.36        8.08      8.58 o 
   0  11  17      112.31      110.32      8.64 o 
   1  11  17      176.22      187.08      8.99 o 
   2  11  17       90.99       93.16      7.63 o 
   3  11  17       20.46       14.90      8.39 o 
   4  11  17        9.46        0.83      6.56 o 
   5  11  17        5.34       11.91      7.91 o 
   6  11  17       18.14       21.29     10.67 o 
   0  12  17       86.69       87.20     10.68 o 
   1  12  17      105.00      106.22      7.29 o 
   2  12  17       29.46       35.33      6.39 o 
   3  12  17       35.90       47.16      8.33 o 
   4  12  17       15.45       14.45      7.73 o 
   5  12  17       15.03        6.65      7.80 o 
   0  13  17      522.20      511.80     18.64 o 
   1  13  17       86.05       94.82      7.33 o 
   2  13  17       19.80       27.94      7.41 o 
   3  13  17       23.52       16.24      7.32 o 
   4  13  17        4.93        0.23      7.35 o 
   5  13  17       13.82       32.17     10.42 o 
   0  14  17       31.87       35.04      8.88 o 
   1  14  17      118.85      116.92      8.70 o 
   2  14  17       14.25       21.14      7.83 o 
   3  14  17        6.29        5.91      7.31 o 
   4  14  17        6.75       12.70      8.66 o 
   0  15  17        6.40       -4.85      9.24 o 
   1  15  17        3.86        4.59      6.30 o 
   2  15  17       16.25       22.32      8.53 o 
   3  15  17        4.49       17.97      9.84 o 
   0  16  17        3.79       -0.97     10.20 o 
   1  16  17       18.48        9.53      8.90 o 
   2  16  17       21.22       36.14     12.14 o 
   0  17  17        0.02        0.67     13.40 o 
   0   0  18     1650.46     1596.15     61.59 o 
   1   0  18     1663.79     1574.11     33.73 o 
   2   0  18      332.74      398.59     21.76 o 
   3   0  18        1.76        2.64      9.27 o 
   4   0  18     1004.13     1066.30     32.58 o 
   5   0  18       47.12       60.12      8.32 o 
   6   0  18       18.42        7.23      7.87 o 
   7   0  18        2.41       -2.81     11.55 o 
   0   1  18       71.22       61.19      7.52 o 
   1   1  18        5.01        4.33      3.09 o 
   2   1  18       25.96       25.62      4.21 o 
   3   1  18       30.74       19.44      4.71 o 
   4   1  18      684.35      618.20     18.14 o 
   5   1  18       92.02       92.24      7.86 o 
   6   1  18       50.43       64.22      8.59 o 
   7   1  18        6.89        3.20      8.66 o 
   0   2  18      113.71      109.45      7.23 o 
   1   2  18      321.41      318.61      8.79 o 
   2   2  18      116.81      124.17      6.65 o 
   3   2  18      778.97      804.39     15.16 o 
   4   2  18      399.88      357.46     15.27 o 
   5   2  18       85.05       87.47      7.46 o 
   6   2  18       66.56       70.69     15.42 o 
   7   2  18       36.85       55.46     11.27 o 
   0   3  18      135.85      156.79      7.66 o 
   1   3  18      103.59      103.56      5.01 o 
   2   3  18      597.67      519.34     13.16 o 
   3   3  18      104.38      108.64      6.66 o 
   4   3  18      370.50      358.33     10.88 o 
   5   3  18      260.90      257.20     11.11 o 
   6   3  18       35.50       39.62      7.85 o 
   7   3  18        9.56       14.16      8.21 o 
   0   4  18      492.92      433.73     23.98 o 
   1   4  18      113.53      100.17      5.03 o 
   2   4  18      125.36      121.84      6.97 o 
   3   4  18      249.49      239.94      8.79 o 
   4   4  18      539.71      534.37     12.89 o 
   5   4  18       54.74       67.48      8.02 o 
   6   4  18       14.50       21.70      9.76 o 
   7   4  18        0.61       -1.03      8.75 o 
   0   5  18     1076.46     1069.08     37.52 o 
   1   5  18      142.03      137.54      5.79 o 
   2   5  18        3.89       -1.16      3.17 o 
   3   5  18      384.10      390.33     10.80 o 
   4   5  18      290.84      268.99     10.97 o 
   5   5  18        8.86       20.60      6.67 o 
   6   5  18       21.12       13.71      7.18 o 
   7   5  18       17.19       18.55      9.93 o 
   0   6  18       75.91       89.27      6.17 o 
   1   6  18      702.05      687.50     20.48 o 
   2   6  18        9.34        7.18      3.69 o 
   3   6  18       78.61       77.33      6.15 o 
   4   6  18       29.75       31.95     10.52 o 
   5   6  18       20.49       12.80      6.27 o 
   6   6  18       47.61       50.50      8.90 o 
   7   6  18       13.68       15.87      8.79 o 
   0   7  18       40.33       43.79      5.37 o 
   1   7  18      332.13      328.04     11.31 o 
   2   7  18       78.65       94.68     10.36 o 
   3   7  18       29.42       24.82      4.89 o 
   4   7  18      130.49      131.56     10.46 o 
   5   7  18       24.97        3.98      7.06 o 
   6   7  18       46.81       62.58      9.52 o 
   7   7  18       10.52       -0.46      8.60 o 
   0   8  18      267.48      303.58     13.69 o 
   1   8  18       53.87       69.37      5.85 o 
   2   8  18      675.68      639.73     13.97 o 
   3   8  18       84.05       67.65      6.99 o 
   4   8  18        5.22       14.56      6.43 o 
   5   8  18       22.86       29.49      7.93 o 
   6   8  18       39.59       46.71     21.45 o 
   0   9  18      738.46      748.31     17.46 o 
   1   9  18      257.84      247.14     10.03 o 
   2   9  18      328.03      310.13     10.62 o 
   3   9  18       12.68        6.88      6.05 o 
   4   9  18        9.46        7.27      6.57 o 
   5   9  18       69.53       95.18     10.70 o 
   6   9  18        2.91        8.11      8.55 o 
   0  10  18      527.06      463.03     14.29 o 
   1  10  18       16.38       13.32      4.47 o 
   2  10  18      233.34      252.94     13.73 o 
   3  10  18       68.56       73.37      8.52 o 
   4  10  18       45.40       47.98      8.67 o 
   5  10  18       21.71       21.19      8.11 o 
   6  10  18        1.85       -7.96      8.28 o 
   0  11  18        0.11        3.59      6.02 o 
   1  11  18      251.58      247.46      9.27 o 
   2  11  18       18.60       21.48      5.87 o 
   3  11  18        0.67        0.16      5.96 o 
   4  11  18       44.37       58.66      8.88 o 
   5  11  18       15.64       15.16      8.08 o 
   0  12  18       93.47      103.05     11.78 o 
   1  12  18        4.16        4.78      4.80 o 
   2  12  18       15.61        7.43      5.79 o 
   3  12  18       54.55       73.47     14.14 o 
   4  12  18       18.63       16.59      8.28 o 
   5  12  18       10.80       15.82      8.75 o 
   0  13  18        3.29       11.24      9.24 o 
   1  13  18       35.67       40.17      6.41 o 
   2  13  18       89.95       93.52      9.91 o 
   3  13  18       14.04        9.21      7.24 o 
   4  13  18        7.99       25.20      8.89 o 
   0  14  18      167.66      206.74     16.69 o 
   1  14  18       30.00       50.62      7.49 o 
   2  14  18       33.92       50.08     11.38 o 
   3  14  18       15.04       16.00      8.04 o 
   4  14  18        6.41        0.01      8.30 o 
   0  15  18        1.65       -3.69     15.19 o 
   1  15  18       88.08      115.14      9.95 o 
   2  15  18        6.31       11.42      7.79 o 
   3  15  18       25.95       20.96      9.36 o 
   0  16  18        0.70      -16.46     10.97 o 
   1  16  18        9.17       12.75     10.94 o 
   2  16  18        2.35        0.88      8.51 o 
   1   0  19      550.13      534.29     41.25 o 
   2   0  19      791.61      723.98     20.90 o 
   3   0  19      319.15      290.40     15.37 o 
   4   0  19      266.11      236.39     16.87 o 
   5   0  19       95.15       84.70      9.41 o 
   6   0  19        0.13        5.08      8.79 o 
   7   0  19        2.25       19.65     16.48 o 
   0   1  19        7.43       -0.44      6.51 o 
   1   1  19       54.41       53.86      4.74 o 
   2   1  19      595.79      503.49     13.29 o 
   3   1  19      103.46      109.89      6.98 o 
   4   1  19       27.56       23.88      4.98 o 
   5   1  19       27.21       25.09      5.98 o 
   6   1  19       32.85       29.84      7.59 o 
   7   1  19        0.71       -0.71      8.97 o 
   0   2  19       68.03       65.70     10.13 o 
   1   2  19      122.93      134.52      7.18 o 
   2   2  19      768.35      679.06     14.29 o 
   3   2  19      461.84      484.18     12.17 o 
   4   2  19      273.30      267.72      9.84 o 
   5   2  19      101.26      106.11      8.29 o 
   6   2  19        1.28        7.67      7.64 o 
   7   2  19        5.29       -1.32      8.99 o 
   0   3  19      167.15      182.32     11.19 o 
   1   3  19      121.84      136.92      5.70 o 
   2   3  19       38.40       58.17      5.46 o 
   3   3  19      283.06      292.08      9.71 o 
   4   3  19      467.60      422.33     11.73 o 
   5   3  19       74.01       72.25      8.40 o 
   6   3  19       28.58       38.35      8.03 o 
   7   3  19       22.32       20.52      8.91 o 
   0   4  19       47.39       38.69      8.56 o 
   1   4  19      586.96      601.17     11.15 o 
   2   4  19      168.62      200.91      8.80 o 
   3   4  19       72.36       75.45      6.67 o 
   4   4  19      764.95      713.79     22.21 o 
   5   4  19       64.37       59.44      8.18 o 
   6   4  19        3.68        3.49      6.47 o 
   7   4  19       15.85       22.14     10.00 o 
   0   5  19       38.76       43.17      7.13 o 
   1   5  19      106.64       94.58      6.27 o 
   2   5  19      158.64      190.36      7.94 o 
   3   5  19      421.98      388.41     13.66 o 
   4   5  19       81.11       81.03      7.36 o 
   5   5  19       42.27       34.36      7.47 o 
   6   5  19        3.00       -9.41      6.28 o 
   7   5  19       12.35       10.57      9.85 o 
   0   6  19      243.64      237.99     10.40 o 
   1   6  19      947.98      858.97     15.66 o 
   2   6  19       83.53       77.27      6.01 o 
   3   6  19       40.65       52.88      5.54 o 
   4   6  19      228.93      205.15     11.48 o 
   5   6  19       27.33       34.20      7.27 o 
   6   6  19       13.77       24.16      8.02 o 
   7   6  19        0.58        2.16      8.76 o 
   0   7  19       73.68       69.74      7.28 o 
   1   7  19     1111.12     1007.65     23.48 o 
   2   7  19      456.99      416.38     11.24 o 
   3   7  19       45.94       54.11      8.13 o 
   4   7  19       55.49       60.86     11.28 o 
   5   7  19       41.76       54.90      9.62 o 
   6   7  19       44.55       65.85      9.69 o 
   7   7  19        4.41        3.84      9.21 o 
   0   8  19     2036.74     2089.30     38.54 o 
   1   8  19      507.12      519.54     12.44 o 
   2   8  19        7.97       18.08      4.76 o 
   3   8  19      296.83      280.15     11.54 o 
   4   8  19      117.90      133.98     10.85 o 
   5   8  19       67.16       91.11     10.60 o 
   6   8  19        7.14       13.32      8.98 o 
   0   9  19      362.15      386.64     17.47 o 
   1   9  19      379.59      381.90     15.52 o 
   2   9  19      265.99      256.84     10.00 o 
   3   9  19      104.27       99.94      8.42 o 
   4   9  19       49.79       55.18      8.47 o 
   5   9  19        6.22       10.10      7.57 o 
   6   9  19       18.93       25.66      9.84 o 
   0  10  19       42.37       49.79      9.12 o 
   1  10  19       21.69       18.81      5.08 o 
   2  10  19       10.65        9.94      4.95 o 
   3  10  19       61.52       69.61      8.54 o 
   4  10  19       62.65       77.70      9.64 o 
   5  10  19       71.82       79.20     10.71 o 
   6  10  19        2.00       -4.55      8.84 o 
   0  11  19       58.64       64.70     10.13 o 
   1  11  19       56.00       51.72      7.22 o 
   2  11  19       51.94       57.12      7.28 o 
   3  11  19       39.55       37.50      7.59 o 
   4  11  19       59.37       54.13      9.28 o 
   5  11  19       13.60       13.39      8.26 o 
   0  12  19      266.41      314.79     17.73 o 
   1  12  19       93.45       94.73      8.84 o 
   2  12  19        6.24       -1.08      5.55 o 
   3  12  19       12.42       16.79      7.29 o 
   4  12  19        2.08        8.69      8.08 o 
   5  12  19       10.77        3.72      8.51 o 
   0  13  19      196.06      225.68     25.91 o 
   1  13  19        9.28       12.72      5.91 o 
   2  13  19       10.47       13.27      7.57 o 
   3  13  19        2.68        4.86      7.28 o 
   4  13  19        1.63        3.44      8.36 o 
   0  14  19       64.41       51.92     12.93 o 
   1  14  19        6.48        4.64      8.33 o 
   2  14  19       20.16       28.04      9.68 o 
   3  14  19       47.07       46.77     11.38 o 
   0  15  19        3.97       20.72     12.72 o 
   1  15  19       73.58       98.51     12.34 o 
   2  15  19       32.62       40.07      9.65 o 
   3  15  19        1.14        8.52      8.18 o 
   0  16  19       34.85       24.76     14.25 o 
   1  16  19        5.00      -14.82     10.12 o 
   0   0  20      189.51      197.65     21.81 o 
   1   0  20        7.12       10.62      8.74 o 
   2   0  20       23.70       20.94      6.20 o 
   3   0  20      200.35      191.64     18.02 o 
   4   0  20       48.80       68.72     13.17 o 
   5   0  20        5.43       11.62      6.85 o 
   6   0  20       29.68       35.83     10.18 o 
   7   0  20       50.34       70.25     17.41 o 
   0   1  20        6.38        3.65      7.33 o 
   1   1  20      375.16      351.23     13.54 o 
   2   1  20      225.19      238.14      8.98 o 
   3   1  20       58.96       43.11      5.61 o 
   4   1  20      312.65      292.42     10.39 o 
   5   1  20       53.82       57.53      6.98 o 
   6   1  20        6.28       -1.16      6.50 o 
   7   1  20        6.62        4.84      9.18 o 
   0   2  20      629.76      507.16     22.35 o 
   1   2  20       75.29       86.80     11.55 o 
   2   2  20       13.60       12.89      4.16 o 
   3   2  20      452.23      471.39     19.84 o 
   4   2  20       32.00       28.28      5.26 o 
   5   2  20       36.52       45.18      6.45 o 
   6   2  20       45.93       48.18      9.46 o 
   7   2  20       41.92       43.65     11.14 o 
   0   3  20        8.07       15.25      5.68 o 
   1   3  20      510.57      494.38     11.06 o 
   2   3  20       14.53       11.24      3.82 o 
   3   3  20      405.29      384.52     16.10 o 
   4   3  20      187.98      190.56     11.83 o 
   5   3  20       14.81       12.67      5.71 o 
   6   3  20       14.01       15.82      7.43 o 
   7   3  20       27.38       39.71      9.90 o 
   0   4  20      588.33      610.99     34.27 o 
   1   4  20      244.24      241.94      9.12 o 
   2   4  20      219.91      194.28     11.88 o 
   3   4  20      522.60      433.90     11.61 o 
   4   4  20      294.28      284.33     11.56 o 
   5   4  20      298.94      259.56     13.35 o 
   6   4  20        6.57        5.83      7.16 o 
   7   4  20       42.66       56.03     13.11 o 
   0   5  20       42.76       50.74     10.26 o 
   1   5  20      253.06      237.38      9.24 o 
   2   5  20      208.19      222.07     10.41 o 
   3   5  20       24.19       22.24      5.43 o 
   4   5  20       26.15       22.99      5.76 o 
   5   5  20       97.44       92.73      9.34 o 
   6   5  20      107.64      115.88     10.93 o 
   7   5  20        5.19        1.05     10.04 o 
   0   6  20     1514.59     1419.08     33.94 o 
   1   6  20       88.83       99.72      6.98 o 
   2   6  20       42.13       43.75      5.51 o 
   3   6  20      134.83      134.40      7.92 o 
   4   6  20       13.26       14.04      6.02 o 
   5   6  20       82.52       77.41      9.15 o 
   6   6  20      107.47      120.56     11.28 o 
   7   6  20       61.31       89.40     12.44 o 
   0   7  20       46.97       58.41     10.06 o 
   1   7  20      259.19      263.19     10.25 o 
   2   7  20       54.83       56.10      5.80 o 
   3   7  20       17.54       14.86      4.95 o 
   4   7  20       58.00       84.30      9.34 o 
   5   7  20       53.96       76.07     10.02 o 
   6   7  20       43.63       46.17     10.23 o 
   0   8  20       52.77       60.52      8.93 o 
   1   8  20      291.87      277.90     10.79 o 
   2   8  20        6.63        2.60      4.36 o 
   3   8  20       40.68       47.93      6.56 o 
   4   8  20        1.17        5.02      6.55 o 
   5   8  20        9.33       13.15      7.94 o 
   6   8  20        9.33       14.29     11.12 o 
   0   9  20       45.88       52.94     11.65 o 
   1   9  20      188.44      178.29     10.81 o 
   2   9  20       76.91       76.52      6.78 o 
   3   9  20        6.77        7.31      5.55 o 
   4   9  20        3.43        0.74      6.02 o 
   5   9  20       14.96       11.32      7.93 o 
   6   9  20        1.71        8.63      9.37 o 
   0  10  20        1.09        0.94      8.70 o 
   1  10  20      116.32      102.34      7.88 o 
   2  10  20      162.55      161.12      8.95 o 
   3  10  20      188.11      172.92     16.90 o 
   4  10  20        5.63       19.42      7.58 o 
   5  10  20        5.60        8.80      8.25 o 
   0  11  20       99.94       94.12     15.05 o 
   1  11  20       72.82       95.14      8.15 o 
   2  11  20      127.54      139.51     10.37 o 
   3  11  20        2.90        9.37      6.92 o 
   4  11  20        5.37        5.95      8.58 o 
   5  11  20       46.53       62.50     11.13 o 
   0  12  20       63.44       40.71     12.81 o 
   1  12  20       23.25       23.14      6.50 o 
   2  12  20       10.02        4.83      5.99 o 
   3  12  20       12.73       15.00      7.50 o 
   4  12  20       47.03       59.07     12.64 o 
   0  13  20      107.02      104.25     16.54 o 
   1  13  20       14.87       17.50      8.38 o 
   2  13  20        1.57       -4.24      7.17 o 
   3  13  20       11.62       10.12      7.66 o 
   4  13  20        3.66        3.24      8.52 o 
   0  14  20       76.17       84.89     16.94 o 
   1  14  20       68.15       71.56     10.91 o 
   2  14  20       15.88       11.72      8.20 o 
   3  14  20        9.41       11.59      8.29 o 
   0  15  20        8.00        5.22     26.44 o 
   1  15  20       24.30       27.05     10.31 o 
   2  15  20        1.12       -3.57      8.86 o 
   1   0  21      437.92      397.94     20.62 o 
   2   0  21       14.80       13.44      9.33 o 
   3   0  21        0.56       10.62      6.35 o 
   4   0  21        0.98       -4.25      6.50 o 
   5   0  21       93.18       98.28     10.16 o 
   6   0  21       20.63       25.29      9.56 o 
   7   0  21        3.96       -8.17     13.87 o 
   0   1  21      122.46      124.04     21.00 o 
   1   1  21       20.39       34.23      6.82 o 
   2   1  21       21.42       32.41      5.53 o 
   3   1  21       28.44       27.76      5.33 o 
   4   1  21       95.28       79.28      6.79 o 
   5   1  21       33.61       40.56      6.64 o 
   6   1  21        7.55       20.55      7.28 o 
   7   1  21        9.46       19.16     10.82 o 
   0   2  21       15.63       29.63      9.04 o 
   1   2  21       84.16       85.66      8.69 o 
   2   2  21      177.38      150.25      9.59 o 
   3   2  21       50.42       61.38      5.77 o 
   4   2  21       20.15       19.80      5.02 o 
   5   2  21       31.84       36.58      6.66 o 
   6   2  21        9.21       -2.48      8.02 o 
   7   2  21        5.54       18.94     10.63 o 
   0   3  21      242.06      226.45     12.94 o 
   1   3  21      189.08      186.04      9.83 o 
   2   3  21      116.50      108.86      6.69 o 
   3   3  21      217.14      188.34     10.02 o 
   4   3  21       78.99       86.87      7.07 o 
   5   3  21       78.29       94.14      8.44 o 
   6   3  21       59.60       72.42      9.82 o 
   7   3  21        6.39        8.78      9.28 o 
   0   4  21      336.44      302.06     16.34 o 
   1   4  21      473.08      452.16     14.36 o 
   2   4  21      442.75      432.34     11.69 o 
   3   4  21       63.57       65.73      6.30 o 
   4   4  21       51.69       59.40      6.96 o 
   5   4  21       81.89       74.92      9.03 o 
   6   4  21       67.25       79.38     10.30 o 
   7   4  21       46.53       60.31     12.48 o 
   0   5  21       80.73       96.87     13.87 o 
   1   5  21      271.23      236.94     10.91 o 
   2   5  21      511.81      504.98     14.91 o 
   3   5  21       88.88       87.04      7.66 o 
   4   5  21      111.80      128.63      9.08 o 
   5   5  21       55.84       56.45      9.51 o 
   6   5  21       68.36       89.87     11.47 o 
   0   6  21      841.74      787.94     23.64 o 
   1   6  21      400.46      366.45     13.44 o 
   2   6  21      124.07       95.36      6.78 o 
   3   6  21      482.99      460.06     12.67 o 
   4   6  21        1.46        3.10      5.97 o 
   5   6  21        5.13       13.07      7.24 o 
   6   6  21        3.33        0.45      7.28 o 
   0   7  21      206.52      215.30     21.79 o 
   1   7  21       86.84       78.30      7.99 o 
   2   7  21      130.83      125.05      8.61 o 
   3   7  21       57.00       35.74      5.69 o 
   4   7  21       70.09       93.51      8.64 o 
   5   7  21       85.59      110.05     14.80 o 
   6   7  21       66.12       78.90     11.83 o 
   0   8  21      210.82      218.67     18.05 o 
   1   8  21       78.92       92.83      8.38 o 
   2   8  21       32.80       42.06      6.23 o 
   3   8  21      136.66      119.49      8.99 o 
   4   8  21        6.27        7.39      6.89 o 
   5   8  21        4.59        1.57      7.56 o 
   6   8  21        1.08       -0.65      9.24 o 
   0   9  21       36.87       36.06     15.63 o 
   1   9  21       19.95       17.93      6.34 o 
   2   9  21       59.93       68.93      7.36 o 
   3   9  21        1.36        8.70      5.87 o 
   4   9  21        5.54        1.71      6.84 o 
   5   9  21       16.88       14.56      8.90 o 
   6   9  21       11.43       26.36     10.78 o 
   0  10  21      280.92      318.59     22.39 o 
   1  10  21       77.27       88.17      8.90 o 
   2  10  21       21.52       17.63      6.66 o 
   3  10  21       24.49       27.97     10.35 o 
   4  10  21       63.70       72.11      9.88 o 
   5  10  21        8.45        7.24      8.61 o 
   0  11  21       21.70       33.11     12.31 o 
   1  11  21       27.97       28.94      6.49 o 
   2  11  21       24.04       21.67      7.70 o 
   3  11  21       34.41       23.93      8.79 o 
   4  11  21        2.72       -5.31      7.35 o 
   5  11  21        2.34        2.50      8.76 o 
   0  12  21        3.29      -12.65     11.15 o 
   1  12  21        1.56       -3.78      6.97 o 
   2  12  21       32.44       26.42      7.75 o 
   3  12  21       42.72       44.81      8.70 o 
   4  12  21       45.43       45.14      9.99 o 
   0  13  21       29.24       35.07     13.92 o 
   1  13  21       83.03       92.08     13.30 o 
   2  13  21        1.01       -5.46      7.64 o 
   3  13  21       14.43       18.87      8.39 o 
   4  13  21        3.38        6.59      9.19 o 
   0  14  21        0.45       10.47     13.15 o 
   1  14  21       17.86       23.32     11.28 o 
   2  14  21        3.90       -2.80      8.78 o 
   3  14  21        4.08        7.43      8.41 o 
   0  15  21       20.72       18.72     34.67 o 
   1  15  21        6.66      -11.88     10.13 o 
   0   0  22        7.71       -0.14     10.19 o 
   1   0  22      113.48      126.96     23.35 o 
   2   0  22      181.01      164.18     36.61 o 
   3   0  22       86.52      107.98     10.77 o 
   4   0  22       45.01       28.12      8.84 o 
   5   0  22      106.81      134.37     16.90 o 
   6   0  22        8.98       11.86      9.30 o 
   7   0  22       16.84       20.11     15.41 o 
   0   1  22       73.98       76.93     22.41 o 
   1   1  22      409.53      401.88     17.74 o 
   2   1  22      160.11      171.37     11.39 o 
   3   1  22      101.74       88.27      7.20 o 
   4   1  22        1.49       -3.08      4.38 o 
   5   1  22       26.47       29.78     10.10 o 
   6   1  22        1.72       -2.96      7.12 o 
   7   1  22        3.17        5.69     10.35 o 
   0   2  22       13.37       18.78     16.83 o 
   1   2  22      205.08      203.87     11.85 o 
   2   2  22      431.15      474.93     16.55 o 
   3   2  22      390.50      351.72     12.71 o 
   4   2  22       44.45       43.92      5.87 o 
   5   2  22       26.96       25.61      6.38 o 
   6   2  22       25.76       21.16      9.38 o 
   7   2  22        6.67        0.24     10.93 o 
   0   3  22      230.10      216.79     15.94 o 
   1   3  22      520.32      488.39     15.43 o 
   2   3  22      152.42      124.73      9.19 o 
   3   3  22      232.26      212.14      9.30 o 
   4   3  22       12.32        8.87      5.05 o 
   5   3  22       22.19       26.60      6.48 o 
   6   3  22        4.96       13.50      7.91 o 
   7   3  22       17.81       16.22     10.05 o 
   0   4  22      155.18      134.70     11.12 o 
   1   4  22      266.60      273.48     16.94 o 
   2   4  22      349.59      364.12     13.86 o 
   3   4  22       60.80       56.93      6.19 o 
   4   4  22       27.27       34.52      6.47 o 
   5   4  22       26.76       23.04      7.27 o 
   6   4  22        0.02       -2.04      7.50 o 
   0   5  22        0.13       -6.97      5.84 o 
   1   5  22      249.01      244.98     11.54 o 
   2   5  22      222.11      225.76     10.18 o 
   3   5  22      367.67      371.38     11.98 o 
   4   5  22      101.83       91.49      8.36 o 
   5   5  22       52.68       51.55      8.85 o 
   6   5  22       17.11       28.36      8.68 o 
   0   6  22       37.48       44.16      8.03 o 
   1   6  22      195.91      201.09     11.31 o 
   2   6  22      283.05      292.25     13.79 o 
   3   6  22       12.89       19.16      5.35 o 
   4   6  22       16.66       19.71      6.51 o 
   5   6  22       92.72       99.85     13.44 o 
   6   6  22       99.27      116.52     15.28 o 
   0   7  22       91.39       98.27     28.26 o 
   1   7  22       41.49       36.86      7.80 o 
   2   7  22      227.28      198.18      9.92 o 
   3   7  22       15.77       10.99      6.31 o 
   4   7  22       14.15       18.48      6.84 o 
   5   7  22        0.20        2.72      7.56 o 
   6   7  22       32.84       34.89     10.25 o 
   0   8  22       94.63      118.58     14.70 o 
   1   8  22       22.97       24.62      8.19 o 
   2   8  22      138.65      135.58      8.91 o 
   3   8  22       93.16       86.66      8.32 o 
   4   8  22       31.60       29.37      8.05 o 
   5   8  22        4.53       10.09      8.08 o 
   6   8  22       12.71       11.00     15.78 o 
   0   9  22       83.81       56.97     12.60 o 
   1   9  22      155.68      170.66     10.99 o 
   2   9  22        3.47        1.82      5.48 o 
   3   9  22       79.45       87.72      8.51 o 
   4   9  22       12.92        7.60      7.15 o 
   5   9  22       20.93       43.35      9.82 o 
   0  10  22       10.88       41.73     12.69 o 
   1  10  22       78.56       63.08      8.27 o 
   2  10  22       83.17       71.31      8.68 o 
   3  10  22       17.01       39.05      8.26 o 
   4  10  22       10.13       23.40      8.07 o 
   5  10  22       47.09       56.62     10.71 o 
   0  11  22        6.12       20.41     21.97 o 
   1  11  22       12.12       19.13      8.30 o 
   2  11  22        7.13       14.12      6.96 o 
   3  11  22        2.60       -5.35      7.42 o 
   4  11  22       14.56       18.64      8.87 o 
   0  12  22       35.30       49.94     15.72 o 
   1  12  22        2.55        9.18      8.64 o 
   2  12  22        3.86       -8.23      7.37 o 
   3  12  22       34.58       44.13     10.01 o 
   4  12  22       17.76       27.67      9.73 o 
   0  13  22        0.24       -4.91     12.92 o 
   1  13  22        3.56        3.15      9.94 o 
   2  13  22       19.47        8.05      9.13 o 
   3  13  22        0.20        1.34     12.20 o 
   0  14  22        9.75       25.30     14.78 o 
   1  14  22        9.52       16.40     11.24 o 
   2  14  22        3.87       -7.60     10.10 o 
   0  15  22       82.03      106.63     22.54 o 
   1   0  23        0.79       -2.33      8.00 o 
   2   0  23       98.79      133.17     35.91 o 
   3   0  23      475.63      437.92     23.94 o 
   4   0  23      168.50      157.63     13.76 o 
   5   0  23        0.16        3.24      7.06 o 
   6   0  23        1.38      -10.95      9.08 o 
   0   1  23        0.49        7.28      8.79 o 
   1   1  23      161.12      173.88     11.69 o 
   2   1  23      413.83      431.02     16.21 o 
   3   1  23      211.49      219.63     16.03 o 
   4   1  23        7.09       19.10      5.56 o 
   5   1  23       37.74       48.40      7.25 o 
   6   1  23       46.91       59.19      9.76 o 
   0   2  23      766.66      713.91     29.00 o 
   1   2  23       24.34       45.32      7.88 o 
   2   2  23      154.16      164.23     11.27 o 
   3   2  23       82.56       78.12      7.45 o 
   4   2  23       82.00       93.18      7.60 o 
   5   2  23       22.13       22.94      6.85 o 
   6   2  23       17.17       41.28     10.05 o 
   0   3  23        2.97        1.17      7.39 o 
   1   3  23      235.93      234.32     11.47 o 
   2   3  23      634.11      592.81     16.95 o 
   3   3  23       71.34       67.63      7.74 o 
   4   3  23       81.51       80.66      7.85 o 
   5   3  23        0.87       -2.63      5.61 o 
   6   3  23       29.03       39.95      9.07 o 
   0   4  23      142.57      155.24     12.16 o 
   1   4  23      256.50      247.45     11.87 o 
   2   4  23      742.98      705.95     20.84 o 
   3   4  23       41.42       37.71      6.60 o 
   4   4  23       88.36       93.72      8.48 o 
   5   4  23       11.45       16.68      7.43 o 
   6   4  23       11.69       21.25      8.46 o 
   0   5  23       11.84        7.30      6.82 o 
   1   5  23      333.02      261.93     14.02 o 
   2   5  23      475.19      431.70     22.04 o 
   3   5  23       65.72       65.27      7.38 o 
   4   5  23      139.88      153.56     10.13 o 
   5   5  23       15.73       33.38      8.26 o 
   6   5  23       20.42       29.89      9.32 o 
   0   6  23      439.50      453.81     45.39 o 
   1   6  23        8.79       11.98      5.84 o 
   2   6  23      144.60      146.43     10.39 o 
   3   6  23       96.25       98.17      8.46 o 
   4   6  23       54.04       56.45      7.96 o 
   5   6  23        1.47        4.12      8.14 o 
   6   6  23       51.17       51.80     10.38 o 
   0   7  23       46.27       50.59     16.74 o 
   1   7  23       95.86       79.79      8.29 o 
   2   7  23      176.41      169.54     11.17 o 
   3   7  23       41.22       48.04     10.69 o 
   4   7  23      100.34      141.04     11.62 o 
   5   7  23        6.10        8.98      9.98 o 
   6   7  23      111.91      156.69    119.69 o 
   0   8  23       33.43       40.97     18.44 o 
   1   8  23       64.62       85.71     11.53 o 
   2   8  23       36.39       32.48      7.27 o 
   3   8  23       39.10       37.51      9.39 o 
   4   8  23       48.74       63.06      9.25 o 
   5   8  23       42.00       40.11     11.17 o 
   0   9  23       16.57       23.63     10.90 o 
   1   9  23       56.91       62.83      8.34 o 
   2   9  23       12.40        8.04      6.56 o 
   3   9  23        6.05        4.26      6.73 o 
   4   9  23        5.43        4.84      8.24 o 
   5   9  23       45.67       65.20     11.25 o 
   0  10  23        1.24       11.00     10.91 o 
   1  10  23       35.31       48.32      9.22 o 
   2  10  23        4.97        9.09      7.71 o 
   3  10  23       12.13       18.94      8.80 o 
   4  10  23        3.69       16.46      8.07 o 
   5  10  23       26.00       43.37     10.59 o 
   0  11  23       56.60       44.48     13.18 o 
   1  11  23       64.71       63.01     10.25 o 
   2  11  23        4.76       -2.00      7.78 o 
   3  11  23        1.32        3.17      8.00 o 
   4  11  23        6.61        8.78     10.03 o 
   0  12  23       76.63       84.71     16.20 o 
   1  12  23       17.84        7.91      8.70 o 
   2  12  23       42.14       55.74     14.07 o 
   3  12  23        5.68        7.14      8.53 o 
   0  13  23        0.20       12.37     20.86 o 
   1  13  23        0.36       -6.35      9.62 o 
   2  13  23       24.64       55.90     15.40 o 
   3  13  23        8.19        3.37      9.30 o 
   0  14  23        4.19        8.25     15.06 o 
   1  14  23       12.64       11.17     11.62 o 
   0   0  24       41.77       43.34     16.46 o 
   1   0  24      491.51      415.80     27.22 o 
   2   0  24       23.53       45.00     11.65 o 
   3   0  24       23.00       11.04      9.61 o 
   4   0  24      104.28       93.04     11.90 o 
   5   0  24      172.73      194.29     13.84 o 
   6   0  24        0.20       -7.24      9.20 o 
   0   1  24        1.48       -6.79      8.69 o 
   1   1  24       10.38       10.35      6.73 o 
   2   1  24      599.40      514.98     17.99 o 
   3   1  24       17.78       28.60      7.77 o 
   4   1  24        7.63        9.58      5.54 o 
   5   1  24       13.82       17.40      6.51 o 
   6   1  24       10.44       14.94      8.17 o 
   0   2  24       60.35       79.69     13.21 o 
   1   2  24      147.30      157.21     11.85 o 
   2   2  24       27.60       24.61      6.46 o 
   3   2  24      178.09      153.85     10.58 o 
   4   2  24      179.26      181.83     10.18 o 
   5   2  24        8.33       10.26      6.59 o 
   6   2  24       12.97        3.75      8.62 o 
   0   3  24      326.62      245.33     15.46 o 
   1   3  24       25.50       33.62      6.59 o 
   2   3  24      383.62      337.93     27.45 o 
   3   3  24       17.32       18.00      9.30 o 
   4   3  24       34.13       32.29      6.18 o 
   5   3  24       49.41       69.52      8.42 o 
   6   3  24       53.55       63.73     10.08 o 
   0   4  24        2.53        3.99      6.81 o 
   1   4  24      142.27      170.02     10.67 o 
   2   4  24      262.18      278.50     13.09 o 
   3   4  24       53.97       51.44      7.84 o 
   4   4  24       30.26       29.70      7.52 o 
   5   4  24        6.35       16.61      7.52 o 
   6   4  24       27.95       16.40     11.37 o 
   0   5  24      163.57      146.37     15.92 o 
   1   5  24      124.55      150.23     10.23 o 
   2   5  24       31.31       29.80      6.86 o 
   3   5  24       24.43       20.00      6.88 o 
   4   5  24        6.52        8.14      7.32 o 
   5   5  24        4.36        1.62      7.30 o 
   6   5  24        0.15        6.68      8.76 o 
   0   6  24       68.16       34.00     11.15 o 
   1   6  24      102.05      103.69      8.90 o 
   2   6  24      153.54      168.23     11.27 o 
   3   6  24      168.76      172.71     11.57 o 
   4   6  24       16.06        4.45      7.16 o 
   5   6  24        0.81        2.46      8.48 o 
   6   6  24       82.42       91.48     11.78 o 
   0   7  24        9.73       24.61     12.82 o 
   1   7  24      286.13      283.45     13.29 o 
   2   7  24       18.33       26.45      7.20 o 
   3   7  24       27.47       36.86      8.77 o 
   4   7  24        9.62        0.90      7.64 o 
   5   7  24       82.66      122.52     12.90 o 
   0   8  24       46.10       57.16     22.68 o 
   1   8  24      138.36      154.35     10.74 o 
   2   8  24       78.00       82.58      9.12 o 
   3   8  24        4.52       -4.20      7.93 o 
   4   8  24        8.21        4.36      8.39 o 
   5   8  24        7.89       15.79      9.37 o 
   0   9  24        0.22        3.06     10.25 o 
   1   9  24       14.67       13.40      7.49 o 
   2   9  24       50.02       47.90      8.41 o 
   3   9  24       67.61       81.22     11.54 o 
   4   9  24        0.44        4.21      8.07 o 
   5   9  24        4.19        5.19      8.98 o 
   0  10  24       29.46       12.40     11.74 o 
   1  10  24       22.49       25.22      9.76 o 
   2  10  24       30.87       37.01      9.05 o 
   3  10  24       11.59        8.85     10.88 o 
   4  10  24        8.93       -0.14      8.75 o 
   0  11  24        1.91        0.75     11.03 o 
   1  11  24       41.63       50.59     10.17 o 
   2  11  24        5.83       -4.48      8.16 o 
   3  11  24        8.82       12.40     10.83 o 
   4  11  24       14.06       17.61     10.67 o 
   0  12  24       10.57       -7.53     11.78 o 
   1  12  24        3.80       -5.07      8.84 o 
   2  12  24        1.66       -2.30     14.30 o 
   3  12  24        9.36        9.68     11.29 o 
   0  13  24        0.83       17.91     13.63 o 
   1  13  24       19.67       16.92     11.38 o 
   2  13  24       61.54      100.35     19.12 o 
   0  14  24       36.61       57.39     17.35 o 
   1   0  25       32.12       25.13     10.54 o 
   2   0  25      663.21      653.49     29.13 o 
   3   0  25        0.02        6.41      9.71 o 
   4   0  25        4.82       22.56     10.79 o 
   5   0  25        0.56        7.28      7.58 o 
   6   0  25        2.25        6.75      9.80 o 
   0   1  25      144.25      140.74     16.95 o 
   1   1  25       26.63       21.28      7.34 o 
   2   1  25      358.97      385.77     17.48 o 
   3   1  25      245.25      243.54     14.36 o 
   4   1  25       55.03       73.68      9.33 o 
   5   1  25        0.64        0.12      6.34 o 
   6   1  25       33.33       37.92      9.52 o 
   0   2  25       85.92      125.93     29.69 o 
   1   2  25      225.17      205.54     13.44 o 
   2   2  25       46.95       46.54      7.75 o 
   3   2  25      121.30      141.45     15.14 o 
   4   2  25       15.18        4.40      6.47 o 
   5   2  25        9.57        4.40      6.57 o 
   6   2  25       83.75       88.50     12.43 o 
   0   3  25       76.93       70.91      9.87 o 
   1   3  25      420.64      404.93     14.91 o 
   2   3  25      105.07       90.16      9.09 o 
   3   3  25      178.87      192.52     12.68 o 
   4   3  25        2.86       -5.56      6.20 o 
   5   3  25       45.85       58.96      8.66 o 
   6   3  25       23.55       38.71     12.53 o 
   0   4  25       38.63       37.32     13.37 o 
   1   4  25      200.63      205.15     11.60 o 
   2   4  25       89.16       92.72      9.05 o 
   3   4  25       11.19       17.79      7.25 o 
   4   4  25       16.34        7.15      7.48 o 
   5   4  25        2.71        2.57      7.21 o 
   6   4  25       24.42       36.69      9.86 o 
   0   5  25      113.03       97.09     19.92 o 
   1   5  25      137.24      143.26     10.34 o 
   2   5  25      128.72      125.00     10.26 o 
   3   5  25       21.79       22.02      7.24 o 
   4   5  25       15.80       13.93     10.09 o 
   5   5  25       23.07       20.65      9.43 o 
   0   6  25       19.24       11.43     11.20 o 
   1   6  25        3.76       -1.11      5.68 o 
   2   6  25        6.51        4.79      7.21 o 
   3   6  25        7.70        6.42      6.80 o 
   4   6  25       26.72       32.11      9.12 o 
   5   6  25        1.25       -0.64      9.29 o 
   0   7  25        0.21        8.02     10.11 o 
   1   7  25      141.25      156.73     11.02 o 
   2   7  25       62.62       79.16      9.00 o 
   3   7  25       32.16       28.29      8.98 o 
   4   7  25       44.73       46.48     10.00 o 
   5   7  25       71.24       85.11     12.78 o 
   0   8  25       19.27       31.85     12.25 o 
   1   8  25       44.50       60.20     14.19 o 
   2   8  25       62.08       50.22      8.74 o 
   3   8  25        3.47       -0.46      7.90 o 
   4   8  25        5.91        4.14      9.96 o 
   5   8  25       36.73       65.88     16.86 o 
   0   9  25        3.65       19.11     11.51 o 
   1   9  25       17.92       17.76      8.61 o 
   2   9  25       30.42       26.69      8.16 o 
   3   9  25       31.08       36.50     10.20 o 
   4   9  25       17.74       20.63     11.26 o 
   0  10  25        0.59        7.33     11.59 o 
   1  10  25        5.05       -6.73      8.22 o 
   2  10  25       67.91       80.26     11.14 o 
   3  10  25        1.76       -6.89     10.55 o 
   4  10  25       26.20       30.41     12.04 o 
   0  11  25        4.34        2.61     11.21 o 
   1  11  25        0.85        2.91      8.49 o 
   2  11  25        6.38        2.53     10.01 o 
   3  11  25        4.31       13.69     12.19 o 
   0  12  25       18.29       15.52     12.95 o 
   1  12  25       13.44       28.62     10.22 o 
   2  12  25        0.13       -6.74     10.71 o 
   0  13  25       22.32       23.37     14.50 o 
   1  13  25       29.64       47.63     13.79 o 
   0   0  26      157.70      142.87     24.30 o 
   1   0  26       68.28       70.54     13.64 o 
   2   0  26      121.75      117.75     16.22 o 
   3   0  26       68.75       80.70     36.58 o 
   4   0  26       92.12      104.73     16.88 o 
   5   0  26        1.52        9.85      9.55 o 
   6   0  26       18.70        9.89     10.36 o 
   0   1  26       44.41       65.00     13.82 o 
   1   1  26      609.47      586.04     23.14 o 
   2   1  26      331.68      306.35     16.00 o 
   3   1  26       83.83       63.86      9.77 o 
   4   1  26       11.79        6.88      7.07 o 
   5   1  26       29.81       64.76     10.59 o 
   6   1  26       33.26       50.39      9.53 o 
   0   2  26        1.72       -6.14     10.12 o 
   1   2  26       12.41       19.04      8.28 o 
   2   2  26      100.39       93.05      9.35 o 
   3   2  26       38.25       27.78      7.53 o 
   4   2  26       39.76       66.28      9.07 o 
   5   2  26       19.67       32.34      9.58 o 
   6   2  26       16.30       26.32     10.38 o 
   0   3  26       26.34       14.31     10.54 o 
   1   3  26      408.92      432.60     15.60 o 
   2   3  26       95.62      104.37     11.63 o 
   3   3  26       26.37       38.65      8.12 o 
   4   3  26       11.24        6.54      7.27 o 
   5   3  26        0.62       -1.24      7.99 o 
   0   4  26       27.28       19.51     11.28 o 
   1   4  26       49.90       68.64      8.55 o 
   2   4  26       34.62       37.00      7.99 o 
   3   4  26       20.86       27.44      7.61 o 
   4   4  26        7.50        7.58      8.82 o 
   5   4  26       11.57        1.98      9.66 o 
   0   5  26      371.93      381.81     24.67 o 
   1   5  26       50.41       46.97      7.77 o 
   2   5  26        9.80        8.52      6.73 o 
   3   5  26       39.25       51.88      9.30 o 
   4   5  26        1.93        9.16      8.08 o 
   5   5  26       18.05       19.99     10.54 o 
   0   6  26       15.35       21.63     11.80 o 
   1   6  26       23.75       22.44      8.92 o 
   2   6  26        9.68       14.70      7.27 o 
   3   6  26        1.00        3.51      7.06 o 
   4   6  26       17.64       25.05      9.10 o 
   5   6  26       20.15       16.99     10.94 o 
   0   7  26        0.03        9.89     14.25 o 
   1   7  26       27.26       17.81      8.21 o 
   2   7  26       72.82       54.95      8.72 o 
   3   7  26       54.07       37.31      9.19 o 
   4   7  26        3.36        8.17     10.42 o 
   5   7  26        2.57       20.38     11.58 o 
   0   8  26       24.46       34.93     20.79 o 
   1   8  26      107.29      112.74     12.81 o 
   2   8  26       83.34       74.52      9.77 o 
   3   8  26        2.76        0.69      8.45 o 
   4   8  26        2.63       -4.69     10.18 o 
   0   9  26        0.40        0.34     11.09 o 
   1   9  26        7.61       -5.54      7.69 o 
   2   9  26       86.10       86.78     10.34 o 
   3   9  26       15.01       11.67      9.50 o 
   4   9  26       11.27        1.15     10.78 o 
   0  10  26       16.76       18.58     12.92 o 
   1  10  26       48.97       42.00      9.88 o 
   2  10  26       20.61       16.42      9.32 o 
   3  10  26        8.00        3.78     11.67 o 
   0  11  26       53.38       48.76     14.85 o 
   1  11  26        2.33        2.88     11.16 o 
   2  11  26       50.79       62.83     13.57 o 
   3  11  26       26.58       30.99     13.27 o 
   0  12  26        1.65       -7.46     12.49 o 
   1  12  26       23.59       35.85     10.94 o 
   2  12  26       10.10        6.76     11.55 o 
   1   0  27      302.03      280.56     22.40 o 
   2   0  27       19.50        8.40     13.97 o 
   3   0  27       55.68       45.18     20.75 o 
   4   0  27       13.59       57.06     14.41 o 
   5   0  27        4.67       19.09     12.19 o 
   0   1  27        0.44       22.90     12.12 o 
   1   1  27       99.43       97.52     17.60 o 
   2   1  27       55.52       51.71      9.54 o 
   3   1  27       86.20       90.31     11.48 o 
   4   1  27       23.25       23.42      8.43 o 
   5   1  27       45.31       60.34     11.07 o 
   0   2  27       90.26      103.75     17.17 o 
   1   2  27       35.51       52.07      8.18 o 
   2   2  27      131.39      110.95     10.14 o 
   3   2  27       16.60       12.56      7.41 o 
   4   2  27        3.53        1.74      7.54 o 
   5   2  27       18.36       39.46      9.84 o 
   0   3  27      562.45      576.10     28.69 o 
   1   3  27       88.58      101.74      9.60 o 
   2   3  27       23.49       18.48      7.23 o 
   3   3  27       27.75       26.31      7.80 o 
   4   3  27        6.19       15.91      7.88 o 
   5   3  27        4.29        9.16      9.53 o 
   0   4  27       67.67       72.44     14.75 o 
   1   4  27       83.15       97.64      9.64 o 
   2   4  27        5.44        4.04      6.70 o 
   3   4  27       12.18       14.86      7.90 o 
   4   4  27        4.35        6.46      8.48 o 
   5   4  27       17.87       13.16     10.87 o 
   0   5  27      120.23      154.54     18.68 o 
   1   5  27       24.58       22.39      7.37 o 
   2   5  27       19.13       12.01      7.19 o 
   3   5  27       14.23       24.89      8.18 o 
   4   5  27        2.65      -13.04      8.69 o 
   5   5  27       13.46       28.30     11.02 o 
   0   6  27       97.27      150.36     18.41 o 
   1   6  27        7.88        6.14      7.85 o 
   2   6  27       27.19       20.76      8.16 o 
   3   6  27        1.53       -0.33      7.11 o 
   4   6  27       11.43       11.56      9.05 o 
   5   6  27       12.31       15.54     11.57 o 
   0   7  27        0.22        3.26     12.22 o 
   1   7  27       13.09       21.81      8.99 o 
   2   7  27       11.49       12.33      7.75 o 
   3   7  27       21.88       38.00     10.17 o 
   4   7  27       11.00        5.91     10.72 o 
   0   8  27      154.03      164.13     20.00 o 
   1   8  27       34.84       32.87      9.44 o 
   2   8  27       13.98       22.77      8.58 o 
   3   8  27        3.84       11.02      8.93 o 
   4   8  27        5.48       -4.72     10.35 o 
   0   9  27        2.98        3.78     11.80 o 
   1   9  27        2.05        2.57      8.66 o 
   2   9  27       24.54       30.53      8.75 o 
   3   9  27       71.16       49.62     20.08 o 
   0  10  27       33.16       38.19     17.04 o 
   1  10  27       12.81       17.32      9.46 o 
   2  10  27       30.43       29.09     11.85 o 
   3  10  27       72.37       71.38     22.36 o 
   0  11  27       25.73       31.67     14.76 o 
   1  11  27       38.98       43.63     17.47 o 
   2  11  27      117.87      126.45     16.78 o 
   0  12  27        0.52        5.07     14.21 o 
   0   0  28     1793.17     1793.01     79.34 o 
   1   0  28       82.65       63.00     16.97 o 
   2   0  28       38.98       35.99     13.03 o 
   3   0  28      142.27      172.86     19.47 o 
   4   0  28        3.14       14.49     12.58 o 
   5   0  28       62.63       94.33     17.61 o 
   0   1  28       51.61       71.02     19.27 o 
   1   1  28      285.52      310.05     17.02 o 
   2   1  28       39.65       35.69      9.50 o 
   3   1  28       39.84       33.97     11.38 o 
   4   1  28       30.58       31.76      8.66 o 
   5   1  28       23.17       31.14     10.27 o 
   0   2  28      122.50      147.08     18.65 o 
   1   2  28      272.93      265.03     14.00 o 
   2   2  28      159.42      168.63     12.05 o 
   3   2  28       13.34        7.33      7.27 o 
   4   2  28        3.92       -1.48      7.30 o 
   5   2  28       24.42       20.23      9.78 o 
   0   3  28       41.05       51.99     13.54 o 
   1   3  28      131.97      127.31     10.82 o 
   2   3  28       25.56       40.86      8.30 o 
   3   3  28       19.76       15.37      7.68 o 
   4   3  28        9.86        8.99      7.73 o 
   5   3  28        5.59        8.85      9.45 o 
   0   4  28       29.80       30.57     12.94 o 
   1   4  28        8.99        9.85      6.99 o 
   2   4  28       40.63       26.02      8.63 o 
   3   4  28       12.07       16.12      7.90 o 
   4   4  28        5.54        3.53      8.85 o 
   5   4  28       15.73       18.81     11.27 o 
   0   5  28      304.13      336.72     25.04 o 
   1   5  28      113.19      132.76     12.80 o 
   2   5  28       20.67       25.09      8.31 o 
   3   5  28       50.05       80.58     11.61 o 
   4   5  28        0.06        7.30      9.18 o 
   0   6  28       94.17      104.01     16.75 o 
   1   6  28        8.00        6.46      8.28 o 
   2   6  28        6.19        6.76      7.86 o 
   3   6  28       11.49        8.08      7.87 o 
   4   6  28       25.09       22.51     10.15 o 
   0   7  28        8.58        2.43     18.12 o 
   1   7  28       49.96       62.78     10.80 o 
   2   7  28       69.77       78.40     10.24 o 
   3   7  28        0.99        2.02      8.90 o 
   4   7  28        0.01        3.72     10.35 o 
   0   8  28        0.32      -11.99     11.48 o 
   1   8  28       24.92       21.89      9.40 o 
   2   8  28        2.63       -3.64      7.78 o 
   3   8  28       18.02       32.17     10.60 o 
   0   9  28       65.11       65.97     19.76 o 
   1   9  28       38.75       52.78     10.93 o 
   2   9  28        1.50        8.41      9.22 o 
   3   9  28        3.64        2.73      9.90 o 
   0  10  28        4.49       14.31     13.30 o 
   1  10  28       21.36       30.92     12.00 o 
   2  10  28       67.94       99.60     15.44 o 
   0  11  28       14.08       23.26     13.87 o 
   1  11  28       26.34       28.25     10.94 o 
   1   0  29       48.14       55.07     15.25 o 
   2   0  29       33.82       35.26     13.87 o 
   3   0  29       34.68       53.33     15.16 o 
   4   0  29        7.75       10.64     10.14 o 
   5   0  29        1.45       10.90     12.28 o 
   0   1  29        2.18       12.66     12.97 o 
   1   1  29        4.96       14.32      8.97 o 
   2   1  29       29.25       33.19      9.59 o 
   3   1  29       10.33        4.88      7.56 o 
   4   1  29        2.86        0.50      7.92 o 
   5   1  29       19.65       22.25      8.82 o 
   0   2  29       40.97       57.69     15.45 o 
   1   2  29       49.02       66.83      9.22 o 
   2   2  29       24.44       27.09      8.28 o 
   3   2  29        7.65        9.74      8.79 o 
   4   2  29        5.50       10.77      8.25 o 
   0   3  29        7.31       29.70     13.04 o 
   1   3  29       87.33       90.10     10.01 o 
   2   3  29       20.46       13.22      7.56 o 
   3   3  29        8.02       14.85      9.32 o 
   4   3  29       66.74       86.91     13.91 o 
   0   4  29      112.04       96.30     16.76 o 
   1   4  29       15.78       15.78      9.26 o 
   2   4  29       20.20       26.75      8.01 o 
   3   4  29       13.91       14.23      8.53 o 
   4   4  29       39.33       51.28     11.29 o 
   0   5  29       15.44        8.20     12.16 o 
   1   5  29       62.61       67.58     11.26 o 
   2   5  29       27.47       42.81      9.01 o 
   3   5  29       49.76       57.25      9.85 o 
   4   5  29       19.53       26.53     10.27 o 
   0   6  29      271.19      281.86     24.19 o 
   1   6  29       17.56       13.73      8.69 o 
   2   6  29        2.80        0.81      8.19 o 
   3   6  29        1.83        3.14      8.79 o 
   4   6  29        0.64       10.87      9.73 o 
   0   7  29       18.91       26.00     21.97 o 
   1   7  29        5.62       16.11      9.29 o 
   2   7  29       11.51       17.31     10.36 o 
   3   7  29       12.27       16.75     10.06 o 
   0   8  29      115.28      132.93     19.56 o 
   1   8  29        3.07        4.88      9.42 o 
   2   8  29        0.75        4.64     10.04 o 
   3   8  29        7.72       11.07     10.06 o 
   0   9  29        0.21        7.87     13.73 o 
   1   9  29        2.43       17.11     10.17 o 
   2   9  29       25.55       36.40     12.89 o 
   0  10  29       12.90       10.34     14.12 o 
   1  10  29        3.24       -0.37     12.37 o 
   0   0  30      204.19      240.38     33.93 o 
   1   0  30       71.28       67.13     16.23 o 
   2   0  30      176.11      196.42     41.31 o 
   3   0  30        2.61       10.67     13.11 o 
   4   0  30        3.43       21.80     12.70 o 
   0   1  30       33.22       27.57     14.57 o 
   1   1  30      137.26      158.99     14.46 o 
   2   1  30        2.43       -6.33      8.79 o 
   3   1  30        7.30        7.62      8.12 o 
   4   1  30        6.35        6.31      8.30 o 
   0   2  30      265.99      237.84     23.49 o 
   1   2  30      212.11      235.55     14.32 o 
   2   2  30        1.44        7.23      7.66 o 
   3   2  30       15.14       11.12      8.12 o 
   4   2  30        4.52       21.35      8.95 o 
   0   3  30        8.82       15.19     14.48 o 
   1   3  30       33.30       41.05     10.27 o 
   2   3  30       27.87       32.13      8.85 o 
   3   3  30        7.35       -2.56      7.71 o 
   4   3  30       13.19       16.65     10.10 o 
   0   4  30       32.22       32.11     13.67 o 
   1   4  30       12.13       11.84      9.40 o 
   2   4  30       24.56       28.97      9.07 o 
   3   4  30        3.75       -1.90      7.70 o 
   4   4  30       41.17       61.91     13.05 o 
   0   5  30        8.49       -2.88     11.62 o 
   1   5  30       48.15       51.20     11.24 o 
   2   5  30        5.38       -4.88      7.83 o 
   3   5  30        8.09        2.50      8.11 o 
   0   6  30       30.83       35.03     19.76 o 
   1   6  30       20.68       41.34     10.56 o 
   2   6  30        6.97       10.76     10.30 o 
   3   6  30        6.92        4.43      9.32 o 
   0   7  30        0.04        4.51     12.81 o 
   1   7  30       20.37       25.89     10.01 o 
   2   7  30       27.30       54.78     12.32 o 
   3   7  30        1.78       10.44     10.96 o 
   0   8  30       10.20       15.09     13.83 o 
   1   8  30       46.27       44.33     11.63 o 
   2   8  30        6.92        6.89     11.02 o 
   0   9  30        0.75        6.54     13.57 o 
   1   9  30       26.76       51.59     12.13 o 
   1   0  31        0.32       12.46     14.00 o 
   2   0  31      112.97      137.82     20.07 o 
   3   0  31        5.50       -3.91     12.73 o 
   4   0  31        3.58        1.55     11.97 o 
   0   1  31       82.76       49.37     21.32 o 
   1   1  31       72.30      119.90     13.65 o 
   2   1  31       11.87       20.91     10.12 o 
   3   1  31       23.20       34.04      9.32 o 
   4   1  31       30.35       29.23      9.28 o 
   0   2  31      231.98      292.45     26.40 o 
   1   2  31        7.65       16.75     10.01 o 
   2   2  31       24.04       26.59     11.60 o 
   3   2  31        1.73        2.96      8.41 o 
   0   3  31        5.55       24.71     13.83 o 
   1   3  31       73.23       78.32     12.50 o 
   2   3  31       40.61       53.42     10.09 o 
   3   3  31       13.16        8.54      8.96 o 
   0   4  31       86.97       86.91     18.58 o 
   1   4  31        5.39        1.96      9.53 o 
   2   4  31       13.43        9.10      8.56 o 
   3   4  31        8.04       -1.98      8.44 o 
   0   5  31        1.19       -5.34     13.57 o 
   1   5  31        1.29       -4.76      9.84 o 
   2   5  31       36.37       37.81     11.43 o 
   3   5  31       24.38       27.64     12.65 o 
   0   6  31        0.25       -3.58     12.33 o 
   1   6  31        4.29       -6.29      8.65 o 
   2   6  31        0.56       10.91     11.00 o 
   0   7  31       29.79       24.97     14.32 o 
   1   7  31       32.85       36.45     10.82 o 
   2   7  31       17.68       10.57     11.40 o 
   0   8  31        6.39       26.42     15.57 o 
   1   8  31       13.21        5.61     10.31 o 
   0   0  32       17.41       14.75     21.44 o 
   1   0  32       24.06       31.49     15.61 o 
   2   0  32        0.01       11.46     14.00 o 
   3   0  32        1.12       -4.86     14.09 o 
   0   1  32       64.79       74.49     19.05 o 
   1   1  32       44.56       62.41     12.44 o 
   2   1  32       12.87       14.11      8.52 o 
   3   1  32       22.47       16.81      9.27 o 
   0   2  32       13.28       21.57     21.60 o 
   1   2  32       36.44       35.83     11.97 o 
   2   2  32       63.61       80.34     11.22 o 
   3   2  32        1.27       -4.20      8.53 o 
   0   3  32       39.60       28.77     16.16 o 
   1   3  32       22.69       34.79     11.22 o 
   2   3  32        9.23        8.97      8.66 o 
   3   3  32       11.77       18.77      9.86 o 
   0   4  32       29.80       28.10     17.68 o 
   1   4  32        9.11       -0.87     10.45 o 
   2   4  32        7.44       12.20     14.15 o 
   0   5  32        0.15       -4.41     12.98 o 
   1   5  32        1.57        3.72     11.19 o 
   2   5  32        7.19       -2.07     10.67 o 
   0   6  32        0.06        0.37     13.38 o 
   1   6  32       69.09       70.53     16.44 o 
   0   7  32       36.50       84.48     28.95 o 
   1   0  33       51.15       50.41     21.60 o 
   2   0  33       12.12        6.38     14.81 o 
   0   1  33       24.98        6.98     17.30 o 
   1   1  33       13.30       21.22     13.12 o 
   2   1  33        8.37       13.67      9.09 o 
   0   2  33        0.11       -2.44     16.13 o 
   1   2  33       71.55       60.21     14.27 o 
   2   2  33       12.08       21.14      9.51 o 
   0   3  33       55.83       65.58     17.54 o 
   1   3  33       10.14       17.77     11.81 o 
   2   3  33        9.46       -0.37     10.12 o 
   0   4  33      105.72      126.99     21.23 o 
   1   4  33        7.19       -0.50     10.68 o 
   0   5  33       34.75       67.08     18.52 o 
   1   5  33       17.77       15.36     11.79 o 
   0   0  34        0.16       -8.76     24.48 o 
   1   0  34        3.99       26.58     16.27 o 
   0   1  34        1.96      -11.12     17.20 o 
   1   1  34        3.29       -3.16     11.00 o 
   0   2  34        5.08       -9.72     17.41 o 
   1   2  34       16.62       33.94     12.74 o 
   0   3  34       50.05       69.89     22.78 o 
                                                 
